# Supplementary material for: Ubiquitin Pathway Is Associated with Worsening Left Ventricle Function after Mitral Valve Repair: A Global Gene Expression Study
Source: Int J Mol Sci. 2020 Jul 18;21(14):5073. doi: 10.3390/ijms21145073 (PMC7404186; doi:10.3390/ijms21145073)
Supplement: Supplementary file 1 [file ijms-21-05073-s001.zip]

Archive with 10 entries (10 files):
- Supplemental Figure 1.tif
- Supplemental Figure 2.tif
- Supplemental Figure 3.tif
- Supplemental Figure 4.tif
- Supplemental Figure 5 R1.tif
- Supplemental Table 1.xlsx
- Supplemental Table 2.xls
- Supplemental Table 3.xlsx
- Supplemental Table 4.xlsx
- Supplemental Figure 6.tif
