# Supplementary material for: Ubiquitin Pathway Is Associated with Worsening Left Ventricle Function after Mitral Valve Repair: A Global Gene Expression Study
Source: Int J Mol Sci. 2020 Jul 18;21(14):5073. doi: 10.3390/ijms21145073 (PMC7404186; doi:10.3390/ijms21145073)
Supplement: Supplementary file 1 [file ijms-21-05073-s001.zip › Supplemental Table 1.xlsx]

## Sheet: sul table1
Supplemental Table 1: List of 718 genes differentially expressed between worsening-LVF and preserved-LVF.
Fold change: positive: higher in preserved-LVF; negative: higher in worsening-LVF
GeneSymbol	Gene Description	mRNA Accession	log2ratio	Fold change	p value
SNORD59B	small nucleolar RNA, C/D box 59B	NR_003046	1.74679	3.3561	0.0361064
SCARNA9	small Cajal body-specific RNA 9	NR_002569	1.65178	3.1422	0.040474
MYH11	myosin, heavy chain 11, smooth muscle	NM_001040114	1.43441	2.70272	0.00851433
SNORD63	small nucleolar RNA, C/D box 63	NR_002913	1.22605	2.33926	0.0490436
PYGM	phosphorylase, glycogen, muscle	NM_001164716	1.1695	2.24933	0.0143045
RNU6-44	RNA, U6 small nuclear 44	ENST00000384045	1.13482	2.1959	0.014606
APLNR	apelin receptor	NM_005161	1.10945	2.15764	0.022876
PGAM2	phosphoglycerate mutase 2 (muscle)	NM_000290	1.00815	2.01132	0.00786034
CES1	carboxylesterase 1	NM_001025194	1.00406	2.00563	0.00824532
SNORD60	small nucleolar RNA, C/D box 60	NR_002736	0.972691	1.9625	0.0358427
MYOM2	myomesin 2	NM_003970	0.918632	1.89032	0.0270623
CLIC6	chloride intracellular channel 6	NM_053277	0.848136	1.80017	0.0442459
SNORD42A	small nucleolar RNA, C/D box 42A	NR_000014	0.832999	1.78138	0.0271256
FLNA	filamin A, alpha	NM_001456	0.778006	1.71476	0.0214836
RNU6-47	RNA, U6 small nuclear 47	ENST00000383866	0.731483	1.66034	0.0400316
IDH2	isocitrate dehydrogenase 2 (NADP+), mitochondrial	NM_002168	0.725251	1.65319	0.0497838
LRRC14B	leucine rich repeat containing 14B	NM_001080478	0.716247	1.6429	0.00547295
GALNT16	UDP-N-acetyl-alpha-D-galactosamine:polypeptide N-acetylgalactosaminyltransferase 16	NM_001168368	0.703685	1.62866	0.0108105
RNA5SP166	RNA, 5S ribosomal pseudogene 166	ENST00000364976	0.700715	1.62531	0.0265829
MIR376C	microRNA 376c	NR_029861	0.69799	1.62224	0.0190294
PSMB6	proteasome (prosome, macropain) subunit, beta type, 6	NM_002798	0.685289	1.60802	0.0158003
MIR4472-2	microRNA 4472-2	NR_039683	0.680692	1.60291	0.0369834
ITGA8	integrin, alpha 8	NM_003638	0.673379	1.5948	0.00409255
FXR2	fragile X mental retardation, autosomal homolog 2	NM_004860	0.655602	1.57527	0.00476357
MYBPC3	myosin binding protein C, cardiac	NM_000256	0.647909	1.5669	0.0290995
OGDH	oxoglutarate (alpha-ketoglutarate) dehydrogenase (lipoamide)	NM_001003941	0.61996	1.53683	0.0302038
PMVK	phosphomevalonate kinase	NM_006556	0.610373	1.52665	0.0111721
CSRP1	cysteine and glycine-rich protein 1	NM_001193570	0.591834	1.50716	0.0392007
HAND1	heart and neural crest derivatives expressed 1	NM_004821	0.591793	1.50712	0.03319
PLIN4	perilipin 4	NM_001080400	0.590728	1.50601	0.000171198
OTTHUMG00000133725//XXbac-BPG299F13.14	NULL // NULL	OTTHUMT00000258049	0.581851	1.49677	0.0171178
OTTHUMG00000004857//XXbac-BPG299F13.14	NULL // NULL	OTTHUMT00000257985	0.581803	1.49672	0.0155913
OTTHUMG00000133715//XXbac-BPG299F13.14	NULL // NULL	OTTHUMT00000258024	0.569391	1.4839	0.019296
OTTHUMG00000148962//XXbac-BPG299F13.14	NULL // NULL	OTTHUMT00000309926	0.569391	1.4839	0.019296
PSMD2	proteasome (prosome, macropain) 26S subunit, non-ATPase, 2	NM_002808	0.567432	1.48188	0.00881207
RNU6-66P	RNA, U6 small nuclear 66, pseudogene	ENST00000363397	0.565101	1.47949	0.0202905
RNA5SP442	RNA, 5S ribosomal pseudogene 442	ENST00000365050	0.564212	1.47858	0.0248232
LGALS3BP	lectin, galactoside-binding, soluble, 3 binding protein	NM_005567	0.562847	1.47718	0.0455245
MYH10	myosin, heavy chain 10, non-muscle	NM_005964	0.552775	1.4669	0.0460659
LOC100996357//HCG27	uncharacterized LOC100996357 // HLA complex group 27 (non-protein coding)	ENST00000414008	0.546967	1.46101	0.0223068
LYNX1	Ly6/neurotoxin 1	NM_177477	0.542054	1.45604	0.000338163
OTTHUMG00000149475//XXbac-BPG299F13.14	NULL // NULL	OTTHUMT00000311960	0.53641	1.45036	0.0202359
RNA5SP468	RNA, 5S ribosomal pseudogene 468	ENST00000516782	0.532194	1.44613	0.0135276
CNN2	calponin 2	NM_004368	0.530514	1.44444	0.00776033
LOC100996557	uncharacterized LOC100996557	ENST00000423924	0.527417	1.44135	0.0196417
PABPC5-AS1	PABPC5 antisense RNA 1	ENST00000456187	0.525569	1.4395	0.0278564
COQ5	coenzyme Q5 homolog, methyltransferase (S. cerevisiae)	NM_032314	0.524555	1.43849	0.0405668
CRIP2	cysteine-rich protein 2	NM_001312	0.524523	1.43846	0.00514129
RNA5SP71	RNA, 5S ribosomal pseudogene 71	ENST00000362967	0.520515	1.43447	0.0148542
GANAB	glucosidase, alpha; neutral AB	NM_198334	0.514182	1.42818	0.042667
SLC12A7	solute carrier family 12 (potassium/chloride transporters), member 7	NM_006598	0.509084	1.42315	0.00511441
ACADVL	acyl-CoA dehydrogenase, very long chain	NM_000018	0.507286	1.42137	0.0113651
AARS	alanyl-tRNA synthetase	NM_001605	0.506957	1.42105	0.0217579
SNORD103A	small nucleolar RNA, C/D box 103A	NR_004054	0.500862	1.41506	0.0460062
SNORD103B//SNORD103A	small nucleolar RNA, C/D box 103B // small nucleolar RNA, C/D box 103A	ENST00000363284	0.500862	1.41506	0.0460062
TPCN1	two pore segment channel 1	NM_001143819	0.49944	1.41366	0.0482862
RNY3P5	RNA, Ro-associated Y3 pseudogene 5	ENST00000384127	0.496044	1.41034	0.00983617
LAMB2	laminin, beta 2 (laminin S)	NM_002292	0.492302	1.40669	0.027316
HIST1H3H	histone cluster 1, H3h	NM_003536	0.490875	1.4053	0.0415459
PRKCSH	protein kinase C substrate 80K-H	NM_001001329	0.489263	1.40373	0.0431877
ENDOG	endonuclease G	NM_004435	0.480803	1.39552	0.0347469
ITPKB-AS1	ITPKB antisense RNA 1	ENST00000453525	0.479878	1.39463	0.0263481
POLR2A	polymerase (RNA) II (DNA directed) polypeptide A, 220kDa	NM_000937	0.479188	1.39396	0.0149738
GATSL1	GATS protein-like 1	NM_001145063	0.476892	1.39174	0.00831058
CLSTN1	calsyntenin 1	NM_001009566	0.471789	1.38683	0.0348564
CTSF	cathepsin F	NM_003793	0.470275	1.38537	0.00893953
PLEC	plectin	NM_201380	0.464209	1.37956	0.00688963
NOTCH3	notch 3	NM_000435	0.456398	1.37211	0.046994
CPT1B	carnitine palmitoyltransferase 1B (muscle)	NM_001145134	0.455211	1.37098	0.0268202
ACSS1	acyl-CoA synthetase short-chain family member 1	NM_001252675	0.452284	1.3682	0.00874746
MIR654	microRNA 654	NR_030390	0.452072	1.368	0.02101
MIR4302	microRNA 4302	NR_036188	0.447633	1.3638	0.0191626
ATG13	autophagy related 13	NM_001142673	0.44003	1.35663	0.0108339
SRGAP3-AS1	SRGAP3 antisense RNA 1	ENST00000414633	0.439862	1.35647	0.0223876
CSRP2	cysteine and glycine-rich protein 2	NM_001321	0.435071	1.35198	0.0427437
RNU4-9P	RNA, U4 small nuclear 9, pseudogene	ENST00000364951	0.433435	1.35044	0.0479211
LINC00361	long intergenic non-protein coding RNA 361	ENST00000429011	0.431936	1.34904	0.0126569
RNA5SP193	RNA, 5S ribosomal pseudogene 193	ENST00000410353	0.428761	1.34608	0.0197811
SOS1-IT1	SOS1 intronic transcript 1 (non-protein coding)	ENST00000420644	0.427854	1.34523	0.0275049
MOB3A	MOB kinase activator 3A	NM_130807	0.424332	1.34195	0.0219484
GCN1L1	GCN1 general control of amino-acid synthesis 1-like 1 (yeast)	NM_006836	0.421602	1.33941	0.000367703
MIR1302-3	microRNA 1302-3	ENST00000408128	0.420483	1.33838	0.0101913
NUMA1	nuclear mitotic apparatus protein 1	NM_006185	0.417157	1.33529	0.00368617
PSAP	prosaposin	NM_001042465	0.40953	1.32825	0.00686852
FEM1A	fem-1 homolog a (C. elegans)	NM_018708	0.409387	1.32812	0.0142464
DDB1	damage-specific DNA binding protein 1, 127kDa	NM_001923	0.407447	1.32634	0.0192193
MIR4698	microRNA 4698	NR_039847	0.406687	1.32564	0.00769414
RNA5SP511	RNA, 5S ribosomal pseudogene 511	ENST00000410487	0.402707	1.32199	0.0429426
SYNE1-AS1	SYNE1 antisense RNA 1	ENST00000412161	0.39984	1.31936	0.0485605
ADCK3	aarF domain containing kinase 3	NM_020247	0.399793	1.31932	0.0042346
RNA5SP218	RNA, 5S ribosomal pseudogene 218	ENST00000363188	0.398599	1.31823	0.0488428
JUP	junction plakoglobin	NM_002230	0.398489	1.31813	0.0405725
SIDT1-AS1	SIDT1 antisense RNA 1	ENST00000462180	0.397983	1.31766	0.0129477
MIR4766	microRNA 4766	NR_039923	0.397935	1.31762	0.0265208
MIR3591	microRNA 3591	NR_039899	0.397869	1.31756	0.0269203
HDAC5	histone deacetylase 5	NM_001015053	0.39685	1.31663	0.0130735
PBXIP1	pre-B-cell leukemia homeobox interacting protein 1	NM_020524	0.395196	1.31512	0.00300367
MAN2A2	mannosidase, alpha, class 2A, member 2	NM_006122	0.395168	1.3151	0.00235199
LOC100506101	uncharacterized LOC100506101	ENST00000428160	0.385906	1.30668	0.0180553
LINC00687	long intergenic non-protein coding RNA 687	ENST00000427835	0.383711	1.30469	0.0392742
MIR31	microRNA 31	NR_029505	0.382852	1.30392	0.00436442
TMEM259	transmembrane protein 259	NM_033420	0.382752	1.30383	0.0209946
GATSL2	GATS protein-like 2	NM_001145064	0.382547	1.30364	0.00725735
OBSCN	obscurin, cytoskeletal calmodulin and titin-interacting RhoGEF	NM_001098623	0.381468	1.30267	0.0389087
DHODH	dihydroorotate dehydrogenase (quinone)	NM_001361	0.379304	1.30071	0.00883168
EDC3	enhancer of mRNA decapping 3	NM_001142443	0.378392	1.29989	0.000246141
SF3A2	splicing factor 3a, subunit 2, 66kDa	NM_007165	0.377397	1.299	0.04031
SNTA1	syntrophin, alpha 1	NM_003098	0.376391	1.29809	0.0197534
OR5H14	olfactory receptor, family 5, subfamily H, member 14	NM_001005514	0.375443	1.29724	0.0116177
CCDC101	coiled-coil domain containing 101	NM_138414	0.372728	1.2948	0.00817197
ASH1L-IT1	ASH1L intronic transcript 1 (non-protein coding)	ENST00000458371	0.372645	1.29472	0.0203034
TMEM143	transmembrane protein 143	NM_018273	0.372537	1.29463	0.0438944
MIR381	microRNA 381	NR_029873	0.370827	1.29309	0.0498421
INPPL1	inositol polyphosphate phosphatase-like 1	NM_001567	0.370607	1.2929	0.0076217
RNY4P14	RNA, Ro-associated Y4 pseudogene 14	ENST00000363656	0.370475	1.29278	0.00718207
MUL1	mitochondrial E3 ubiquitin protein ligase 1	NM_024544	0.369439	1.29185	0.00427803
SPRYD3	SPRY domain containing 3	NM_032840	0.369357	1.29178	0.00744977
FBXO31	F-box protein 31	NM_024735	0.365324	1.28817	0.0385356
C1QTNF1	C1q and tumor necrosis factor related protein 1	NM_198593	0.363288	1.28635	0.0292539
ADCY9	adenylate cyclase 9	NM_001116	0.362006	1.28521	0.0463026
RNA5-8SP3	RNA, 5.8S ribosomal pseudogene 3	ENST00000364357	0.358385	1.28199	0.0402092
ELOF1	elongation factor 1 homolog (S. cerevisiae)	NM_032377	0.358252	1.28187	0.0194395
CHCHD2	coiled-coil-helix-coiled-coil-helix domain containing 2	NM_016139	0.357215	1.28095	0.00848308
CLUH	clustered mitochondria (cluA/CLU1) homolog	NM_015229	0.355406	1.27935	0.00916613
SLC44A2	solute carrier family 44, member 2	NM_020428	0.354692	1.27871	0.0488305
CD82	CD82 molecule	NM_001024844	0.349086	1.27375	0.011782
PLEKHJ1	pleckstrin homology domain containing, family J member 1	NM_018049	0.348102	1.27289	0.0061971
USF1	upstream transcription factor 1	NM_007122	0.343448	1.26879	0.0234463
COL6A2	collagen, type VI, alpha 2	NM_058175	0.342901	1.2683	0.0408489
MYH14	myosin, heavy chain 14, non-muscle	NM_001077186	0.341901	1.26743	0.0324581
CDIPT	CDP-diacylglycerol--inositol 3-phosphatidyltransferase	NM_006319	0.339409	1.26524	0.0147557
RNU6-74	RNA, U6 small nuclear 74	ENST00000384235	0.338855	1.26475	0.0139413
AP3D1	adaptor-related protein complex 3, delta 1 subunit	NM_003938	0.333613	1.26017	0.0353522
TRBV9	T cell receptor beta variable 9	ENST00000390363	0.331366	1.2582	0.00760319
PRMT7	protein arginine methyltransferase 7	NM_001184824	0.331018	1.2579	0.00240033
HEXA	hexosaminidase A (alpha polypeptide)	NM_000520	0.3243	1.25206	0.0111139
HIST3H2A	histone cluster 3, H2a	NM_033445	0.324022	1.25182	0.036095
RBMY3AP	RNA binding motif protein, Y-linked, family 3, member A pseudogene	NR_001573	0.322126	1.25017	0.023472
TFAM	transcription factor A, mitochondrial	NM_003201	-0.322871	-1.25082	0.0183892
DNAJC1	DnaJ (Hsp40) homolog, subfamily C, member 1	NM_022365	-0.324019	-1.25181	0.0177135
TMED7-TICAM2	TMED7-TICAM2 readthrough	NM_001164468	-0.324051	-1.25184	0.0248879
ZCCHC7	zinc finger, CCHC domain containing 7	NM_032226	-0.324464	-1.2522	0.00634648
TADA1	transcriptional adaptor 1	NM_053053	-0.32456	-1.25228	0.00234354
LINC00938	long intergenic non-protein coding RNA 938	NR_028408	-0.324761	-1.25246	0.043954
NEK4	NIMA-related kinase 4	NM_001193533	-0.324884	-1.25256	0.0495999
ZMYM5	zinc finger, MYM-type 5	NM_001142684	-0.325073	-1.25273	0.031951
USP8	ubiquitin specific peptidase 8	NM_001128610	-0.32601	-1.25354	0.0313788
SLC25A46	solute carrier family 25, member 46	NM_138773	-0.326147	-1.25366	0.0235091
ERLIN1	ER lipid raft associated 1	NM_001100626	-0.326565	-1.25402	0.0296254
SLC46A3	solute carrier family 46, member 3	NM_001135919	-0.326648	-1.2541	0.0461356
CADM1	cell adhesion molecule 1	NM_001098517	-0.327391	-1.25474	0.0199897
CNIH	cornichon homolog (Drosophila)	NM_005776	-0.327946	-1.25523	0.0106227
ACP1	acid phosphatase 1, soluble	NM_001040649	-0.330202	-1.25719	0.0202531
FERMT2	fermitin family member 2	NM_001134999	-0.331267	-1.25812	0.0219976
BRWD1	bromodomain and WD repeat domain containing 1	NM_001007246	-0.331471	-1.2583	0.0315766
VBP1	von Hippel-Lindau binding protein 1	NM_003372	-0.331547	-1.25836	0.0386101
CCT5	chaperonin containing TCP1, subunit 5 (epsilon)	NM_012073	-0.331562	-1.25838	0.0241844
MFAP3	microfibrillar-associated protein 3	NM_005927	-0.33214	-1.25888	0.012842
FAM104A	family with sequence similarity 104, member A	NM_001098832	-0.333186	-1.25979	0.0317288
PARP9	poly (ADP-ribose) polymerase family, member 9	NM_001146102	-0.333255	-1.25985	0.0114284
IGLV5-37	immunoglobulin lambda variable 5-37	ENST00000390300	-0.333351	-1.25994	0.0453289
NCKAP5	NCK-associated protein 5	NM_207363	-0.333399	-1.25998	0.0327442
AASDH	aminoadipate-semialdehyde dehydrogenase	NM_181806	-0.334336	-1.2608	0.000795133
CWC27	CWC27 spliceosome-associated protein homolog (S. cerevisiae)	NM_005869	-0.334433	-1.26088	0.0341512
TMEM135	transmembrane protein 135	NM_001168724	-0.335496	-1.26181	0.00907242
ATE1	arginyltransferase 1	NM_007041	-0.336022	-1.26227	0.0168399
UHRF1BP1L	UHRF1 binding protein 1-like	NM_001006947	-0.336091	-1.26233	0.0155334
TERF1P2	telomeric repeat binding factor (NIMA-interacting) 1 pseudogene 2	ENST00000543068	-0.336235	-1.26246	0.00889528
PIAS2	protein inhibitor of activated STAT, 2	NM_004671	-0.336313	-1.26253	0.0115471
TMEM237	transmembrane protein 237	NM_001044385	-0.336341	-1.26255	0.00783621
MED4	mediator complex subunit 4	NM_014166	-0.336912	-1.26305	0.0473853
C11orf57	chromosome 11 open reading frame 57	NM_001082969	-0.337619	-1.26367	0.00413142
PPP1R2	protein phosphatase 1, regulatory (inhibitor) subunit 2	NM_006241	-0.338067	-1.26406	0.0144161
HLA-DRB6	major histocompatibility complex, class II, DR beta 6 (pseudogene)	NR_001298	-0.338233	-1.26421	0.0176059
ZMYM6NB	ZMYM6 neighbor	NM_001195156	-0.338251	-1.26422	0.00620533
TIMM9	translocase of inner mitochondrial membrane 9 homolog (yeast)	NM_012460	-0.339011	-1.26489	0.000651536
VKORC1L1	vitamin K epoxide reductase complex, subunit 1-like 1	NM_173517	-0.339447	-1.26527	0.0459461
ANP32C	acidic (leucine-rich) nuclear phosphoprotein 32 family, member C	NM_012403	-0.339561	-1.26537	0.00664741
STRBP	spermatid perinuclear RNA binding protein	NM_001171137	-0.339645	-1.26544	0.013701
LZIC	leucine zipper and CTNNBIP1 domain containing	NM_032368	-0.339773	-1.26556	0.0107469
ZBED5	zinc finger, BED-type containing 5	NM_021211	-0.339968	-1.26573	0.0284639
FYTTD1	forty-two-three domain containing 1	NM_001011537	-0.340438	-1.26614	0.0460761
NR2C1	nuclear receptor subfamily 2, group C, member 1	NM_001032287	-0.340544	-1.26623	0.0283844
CSPP1	centrosome and spindle pole associated protein 1	NM_024790	-0.341107	-1.26673	0.0133247
THOC7	THO complex 7 homolog (Drosophila)	NM_025075	-0.341491	-1.26707	0.00182701
CYP51A1	cytochrome P450, family 51, subfamily A, polypeptide 1	NM_000786	-0.341936	-1.26746	0.0117347
WDR67	WD repeat domain 67	NM_001145088	-0.34203	-1.26754	0.0028283
ZCCHC8	zinc finger, CCHC domain containing 8	NM_017612	-0.342509	-1.26796	0.0231986
HIF1A-AS2	HIF1A antisense RNA 2	ENST00000554254	-0.342739	-1.26816	0.0330854
NUP88	nucleoporin 88kDa	NM_002532	-0.343216	-1.26858	0.0438425
LOC100507568	uncharacterized LOC100507568	ENST00000434223	-0.343452	-1.26879	0.0412037
DYNC1LI1	dynein, cytoplasmic 1, light intermediate chain 1	NM_016141	-0.345351	-1.27046	0.0190695
TMEM136	transmembrane protein 136	NM_001198671	-0.345692	-1.27076	0.00894621
TIGD7	tigger transposable element derived 7	ENST00000268674	-0.345873	-1.27092	0.0142426
UBE2J1	ubiquitin-conjugating enzyme E2, J1	NM_016021	-0.345919	-1.27096	0.0190714
LYRM5	LYR motif containing 5	NM_001001660	-0.346782	-1.27172	0.0466297
PWP1	PWP1 homolog (S. cerevisiae)	NM_007062	-0.347478	-1.27233	0.0184857
TMEM251	transmembrane protein 251	NM_015676	-0.347943	-1.27274	0.0198934
TYW3	tRNA-yW synthesizing protein 3 homolog (S. cerevisiae)	NM_001162916	-0.348077	-1.27286	0.00253785
RSAD2	radical S-adenosyl methionine domain containing 2	NM_080657	-0.348957	-1.27364	0.0192542
METTL9	methyltransferase like 9	NM_001077180	-0.349672	-1.27427	0.00913204
SLCO4C1	solute carrier organic anion transporter family, member 4C1	NM_180991	-0.349765	-1.27435	0.0202162
POLD3	polymerase (DNA-directed), delta 3, accessory subunit	NM_006591	-0.349838	-1.27442	0.0204771
ANKRD26	ankyrin repeat domain 26	NM_001256053	-0.350051	-1.27461	0.0029137
SP100	SP100 nuclear antigen	NM_001080391	-0.350428	-1.27494	0.00243436
C16orf87	chromosome 16 open reading frame 87	NM_001001436	-0.350451	-1.27496	0.00394647
PLEKHA2	pleckstrin homology domain containing, family A (phosphoinositide binding specific) member 2	NM_021623	-0.352836	-1.27707	0.0240855
GTF2H3	general transcription factor IIH, polypeptide 3, 34kDa	NM_001516	-0.353088	-1.27729	0.0353048
KGFLP1	fibroblast growth factor 7 pseudogene	NR_003674	-0.353362	-1.27753	0.0310252
PRIM1	primase, DNA, polypeptide 1 (49kDa)	NM_000946	-0.354157	-1.27824	0.0272997
RASSF8	Ras association (RalGDS/AF-6) domain family (N-terminal) member 8	NM_001164746	-0.354333	-1.27839	0.025938
ZMYM4	zinc finger, MYM-type 4	NM_005095	-0.35508	-1.27906	0.0165313
PLA2G12A	phospholipase A2, group XIIA	NM_030821	-0.355146	-1.27912	0.00580191
SCGB2A1	secretoglobin, family 2A, member 1	NM_002407	-0.356577	-1.28038	0.0140515
ZNF280C	zinc finger protein 280C	NM_017666	-0.356744	-1.28053	0.00892506
RCN2	reticulocalbin 2, EF-hand calcium binding domain	NM_002902	-0.35691	-1.28068	0.035123
ZUFSP	zinc finger with UFM1-specific peptidase domain	NM_145062	-0.357268	-1.281	0.000461361
MLLT10P1	myeloid/lymphoid or mixed-lineage leukemia (trithorax homolog, Drosophila); translocated to, 10 pseudogene 1	NR_045115	-0.35847	-1.28207	0.00141381
ARHGAP10	Rho GTPase activating protein 10	NM_024605	-0.359938	-1.28337	0.0302769
CCDC104	coiled-coil domain containing 104	NM_080667	-0.360291	-1.28368	0.00761566
PIK3C3	phosphatidylinositol 3-kinase, catalytic subunit type 3	NM_002647	-0.360409	-1.28379	0.0143152
ZC3H14	zinc finger CCCH-type containing 14	NM_024824	-0.360608	-1.28397	0.0475365
ZFAND4	zinc finger, AN1-type domain 4	NM_001128324	-0.361384	-1.28466	0.0171492
DIEXF	digestive organ expansion factor homolog (zebrafish)	NM_014388	-0.361472	-1.28474	0.0397914
LINC00467	long intergenic non-protein coding RNA 467	NR_026761	-0.363497	-1.28654	0.00184644
EXOC6	exocyst complex component 6	NM_001013848	-0.364067	-1.28705	0.0102252
ZNF883	zinc finger protein 883	NM_001101338	-0.364178	-1.28715	0.0482974
SLC4A1AP	solute carrier family 4 (anion exchanger), member 1, adaptor protein	NM_018158	-0.36438	-1.28733	0.0275162
SVIP	small VCP/p97-interacting protein	NM_148893	-0.364892	-1.28779	0.028649
POLK	polymerase (DNA directed) kappa	NM_016218	-0.365492	-1.28832	0.0436122
N4BP2L2	NEDD4 binding protein 2-like 2	NM_033111	-0.365742	-1.28854	0.0313145
CAPN7	calpain 7	NM_014296	-0.367243	-1.28989	0.0399103
CTTNBP2NL	CTTNBP2 N-terminal like	NM_018704	-0.367411	-1.29004	0.0351891
PLEKHA3	pleckstrin homology domain containing, family A (phosphoinositide binding specific) member 3	NM_019091	-0.367414	-1.29004	0.0327349
SH3BGRL2	SH3 domain binding glutamic acid-rich protein like 2	NM_031469	-0.367527	-1.29014	0.0198115
ARHGAP5-AS1	ARHGAP5 antisense RNA 1 (head to head)	NR_027263	-0.367883	-1.29046	0.0320694
MGC72080	MGC72080 pseudogene	NR_002822	-0.368448	-1.29096	0.0210718
FAM96A	family with sequence similarity 96, member A	NM_001014812	-0.368808	-1.29129	0.0162315
SYNE2	spectrin repeat containing, nuclear envelope 2	ENST00000556725	-0.369241	-1.29167	0.0473011
RBM26	RNA binding motif protein 26	NM_022118	-0.369857	-1.29222	0.0111976
TNFRSF11B	tumor necrosis factor receptor superfamily, member 11b	NM_002546	-0.369877	-1.29224	0.0262069
RAB28	RAB28, member RAS oncogene family	NM_001017979	-0.370242	-1.29257	0.00342087
ACTR8	ARP8 actin-related protein 8 homolog (yeast)	NM_022899	-0.370578	-1.29287	0.0439626
CD58	CD58 molecule	NM_001144822	-0.371462	-1.29366	0.0290417
PNO1	partner of NOB1 homolog (S. cerevisiae)	NM_020143	-0.372074	-1.29421	0.00478813
PKIA	protein kinase (cAMP-dependent, catalytic) inhibitor alpha	NM_006823	-0.372378	-1.29449	0.0245548
FKBP14	FK506 binding protein 14, 22 kDa	NM_017946	-0.373081	-1.29512	0.0374208
GTF2B	general transcription factor IIB	NM_001514	-0.373382	-1.29539	0.026148
AKIRIN1	akirin 1	NM_001136275	-0.375028	-1.29686	0.0473146
CETN3	centrin, EF-hand protein, 3	NM_004365	-0.375301	-1.29711	0.02614
MIR607	microRNA 607	ENST00000385241	-0.375623	-1.2974	0.00370442
RNU7-35P	RNA, U7 small nuclear 35 pseudogene	ENST00000517174	-0.376103	-1.29783	0.0440044
SCLT1	sodium channel and clathrin linker 1	NM_144643	-0.376246	-1.29796	0.00488997
PRKAR2B	protein kinase, cAMP-dependent, regulatory, type II, beta	NM_002736	-0.376826	-1.29848	0.0147951
BDP1	B double prime 1, subunit of RNA polymerase III transcription initiation factor IIIB	NM_018429	-0.37725	-1.29886	0.0268146
KDELR2	KDEL (Lys-Asp-Glu-Leu) endoplasmic reticulum protein retention receptor 2	NM_001100603	-0.377707	-1.29927	0.0398245
SSPN	sarcospan	NM_001135823	-0.378484	-1.29998	0.00900436
HCG27	NULL	OTTHUMT00000310962	-0.378922	-1.30037	0.037105
PFDN4	prefoldin subunit 4	NM_002623	-0.379497	-1.30089	0.00212094
RBM48	RNA binding motif protein 48	NM_032120	-0.38022	-1.30154	0.0142592
FAM177A1	family with sequence similarity 177, member A1	NM_001079519	-0.380736	-1.30201	0.0156267
TMEM126A	transmembrane protein 126A	NM_001244735	-0.381073	-1.30231	0.0404166
PSMA4	proteasome (prosome, macropain) subunit, alpha type, 4	NM_001102667	-0.381358	-1.30257	0.0484554
HSPA13	heat shock protein 70kDa family, member 13	NM_006948	-0.382291	-1.30341	0.0357915
PPP2R5A	protein phosphatase 2, regulatory subunit B', alpha	NM_001199756	-0.382458	-1.30356	0.0155481
ARMC8	armadillo repeat containing 8	NM_014154	-0.382834	-1.3039	0.0153358
AASDHPPT	aminoadipate-semialdehyde dehydrogenase-phosphopantetheinyl transferase	NM_015423	-0.384167	-1.30511	0.0426334
LIFR	leukemia inhibitory factor receptor alpha	NM_001127671	-0.384946	-1.30581	0.0223889
SSR3	signal sequence receptor, gamma (translocon-associated protein gamma)	NM_007107	-0.386351	-1.30708	0.0360624
ZBTB6	zinc finger and BTB domain containing 6	NM_006626	-0.386356	-1.30709	0.00402426
ZMAT2	zinc finger, matrin-type 2	NM_144723	-0.386619	-1.30733	0.0140437
RWDD1	RWD domain containing 1	NM_001007464	-0.387569	-1.30819	0.0288422
KIAA2018	KIAA2018	NM_001009899	-0.387848	-1.30844	0.0258661
RAD21	RAD21 homolog (S. pombe)	NM_006265	-0.387966	-1.30855	0.0292934
NEK3	NIMA-related kinase 3	NM_002498	-0.388019	-1.3086	0.000831438
PA2G4	proliferation-associated 2G4, 38kDa	NM_006191	-0.389257	-1.30972	0.0449442
EIF2A	eukaryotic translation initiation factor 2A, 65kDa	NM_032025	-0.389895	-1.3103	0.00439289
BCCIP	BRCA2 and CDKN1A interacting protein	NM_016567	-0.390479	-1.31083	0.00310984
GAB1	GRB2-associated binding protein 1	NM_002039	-0.391026	-1.31133	0.0236449
LNX2	ligand of numb-protein X 2	NM_153371	-0.391041	-1.31134	0.0263365
KIAA2026	KIAA2026	NM_001017969	-0.391055	-1.31135	0.0327963
MAP4K3	mitogen-activated protein kinase kinase kinase kinase 3	NM_003618	-0.391405	-1.31167	0.0138132
FRG1	FSHD region gene 1	NM_004477	-0.39177	-1.312	0.0222888
MIR4789	microRNA 4789	NR_039952	-0.3927	-1.31285	0.0442641
SUB1	SUB1 homolog (S. cerevisiae)	NM_006713	-0.393122	-1.31323	0.0220775
ANKMY2	ankyrin repeat and MYND domain containing 2	NM_020319	-0.394135	-1.31415	0.0491298
TAF2	TAF2 RNA polymerase II, TATA box binding protein (TBP)-associated factor, 150kDa	NM_003184	-0.394576	-1.31456	0.0439516
GPRIN3	GPRIN family member 3	NM_198281	-0.394582	-1.31456	0.0388105
MAPKAP1	mitogen-activated protein kinase associated protein 1	NM_001006617	-0.394809	-1.31477	0.0422648
TRIT1	tRNA isopentenyltransferase 1	NM_017646	-0.395198	-1.31512	0.00802105
DNAJB4	DnaJ (Hsp40) homolog, subfamily B, member 4	NM_007034	-0.395378	-1.31529	0.0180647
TAS2R14	taste receptor, type 2, member 14	ENST00000537503	-0.395659	-1.31554	0.042119
FGD4	FYVE, RhoGEF and PH domain containing 4	NM_139241	-0.396591	-1.31639	0.0115484
ARSD-AS1	ARSD antisense RNA 1	ENST00000414053	-0.396616	-1.31642	0.00881413
GOLGA7	golgin A7	NM_001002296	-0.396767	-1.31655	0.0252993
FAM122A	family with sequence similarity 122A	NM_138333	-0.397329	-1.31707	0.0359191
TBCK	TBC1 domain containing kinase	NM_001163436	-0.398078	-1.31775	0.0322255
FRRS1	ferric-chelate reductase 1	NM_001013660	-0.398218	-1.31788	0.0299431
DUSP11	dual specificity phosphatase 11 (RNA/RNP complex 1-interacting)	NM_003584	-0.398797	-1.31841	0.00352792
TMLHE	trimethyllysine hydroxylase, epsilon	NM_001184797	-0.39899	-1.31858	0.0321654
MTRF1L	mitochondrial translational release factor 1-like	NM_001114184	-0.401688	-1.32105	0.0117192
RPS18	ribosomal protein S18	NM_022551	-0.401991	-1.32133	0.0364878
ATG3	autophagy related 3	NM_022488	-0.402021	-1.32136	0.00378621
CFDP1	craniofacial development protein 1	NM_006324	-0.403337	-1.32256	0.0124278
RAB18	RAB18, member RAS oncogene family	NM_001256410	-0.403424	-1.32264	0.0329221
NAP1L1	nucleosome assembly protein 1-like 1	NM_004537	-0.403658	-1.32286	0.038947
PCGF5	polycomb group ring finger 5	NM_032373	-0.404173	-1.32333	0.010348
CCNG1	cyclin G1	NM_004060	-0.404646	-1.32376	0.0278327
MIR4705	microRNA 4705	NR_039854	-0.404761	-1.32387	0.0309001
PSMD6	proteasome (prosome, macropain) 26S subunit, non-ATPase, 6	NM_014814	-0.405586	-1.32463	0.0455997
YIPF5	Yip1 domain family, member 5	NM_001024947	-0.40616	-1.32515	0.0362697
LMBRD2	LMBR1 domain containing 2	NM_001007527	-0.407906	-1.32676	0.0319546
GTF2H1	general transcription factor IIH, polypeptide 1, 62kDa	NM_001142307	-0.409364	-1.3281	0.03357
PBX3	pre-B-cell leukemia homeobox 3	NM_001134778	-0.410065	-1.32875	0.0476211
SYNJ2BP-COX16	SYNJ2BP-COX16 readthrough	NM_001202547	-0.410809	-1.32943	0.0441944
LOC729080	glycine cleavage system protein H (aminomethyl carrier) pseudogene	NR_033244	-0.410823	-1.32944	0.0368235
GOLT1B	golgi transport 1B	NM_016072	-0.411003	-1.32961	0.0159608
EIF2S2	eukaryotic translation initiation factor 2, subunit 2 beta, 38kDa	NM_003908	-0.411885	-1.33042	0.0335465
FAM106CP	family with sequence similarity 106, member C pseudogene	NR_026810	-0.412267	-1.33078	0.00401809
CCNH	cyclin H	NM_001199189	-0.414768	-1.33308	0.00360166
ILF3-AS1	ILF3 antisense RNA 1 (head to head)	NR_024333	-0.414805	-1.33312	0.0343934
NEK1	NIMA-related kinase 1	NM_001199397	-0.415942	-1.33417	0.00482389
COQ10B	coenzyme Q10 homolog B (S. cerevisiae)	NM_025147	-0.416846	-1.33501	0.00474794
U2SURP	U2 snRNP-associated SURP domain containing	NM_001080415	-0.417331	-1.33545	0.0339932
LARP4	La ribonucleoprotein domain family, member 4	NM_001170803	-0.417589	-1.33569	0.00916494
MYNN	myoneurin	NM_018657	-0.417803	-1.33589	0.0441632
C10orf32	chromosome 10 open reading frame 32	NM_001136200	-0.419105	-1.3371	0.0306341
PPP6R3	protein phosphatase 6, regulatory subunit 3	NM_001164160	-0.419222	-1.33721	0.0496974
KANSL1L	KAT8 regulatory NSL complex subunit 1-like	NM_152519	-0.419511	-1.33747	0.00799216
RSPRY1	ring finger and SPRY domain containing 1	NM_133368	-0.419942	-1.33787	0.0379149
ACYP2	acylphosphatase 2, muscle type	NM_138448	-0.420793	-1.33866	0.00808104
RLIM	ring finger protein, LIM domain interacting	NM_016120	-0.420828	-1.3387	0.0203726
SENP6	SUMO1/sentrin specific peptidase 6	NM_001100409	-0.421031	-1.33888	0.0357219
BLOC1S5	biogenesis of lysosomal organelles complex-1, subunit 5, muted	NM_201280	-0.422939	-1.34066	0.00524925
SDAD1P1	SDA1 domain containing 1 pseudogene 1	ENST00000519902	-0.424957	-1.34253	0.00964596
LOC441601	septin 7 pseudogene	NR_003034	-0.42535	-1.3429	0.0052585
CASC4	cancer susceptibility candidate 4	NM_138423	-0.425862	-1.34337	0.0395865
AP5M1	adaptor-related protein complex 5, mu 1 subunit	NM_018229	-0.427052	-1.34448	0.0353829
COIL	coilin	NM_004645	-0.427217	-1.34464	0.00954575
MFAP1	microfibrillar-associated protein 1	NM_005926	-0.427301	-1.34472	0.0409889
PFDN1	prefoldin subunit 1	NM_002622	-0.42816	-1.34552	0.0487168
VPS37A	vacuolar protein sorting 37 homolog A (S. cerevisiae)	NM_001145152	-0.428348	-1.34569	0.000571097
PLSCR1	phospholipid scramblase 1	NM_021105	-0.429028	-1.34633	0.0286543
DIMT1	DIM1 dimethyladenosine transferase 1 homolog (S. cerevisiae)	NM_014473	-0.429092	-1.34639	0.026714
PRPF40A	PRP40 pre-mRNA processing factor 40 homolog A (S. cerevisiae)	NM_017892	-0.429496	-1.34676	0.0389616
APOA1	apolipoprotein A-I	NM_000039	-0.429614	-1.34687	0.0353101
PTCD3	pentatricopeptide repeat domain 3	NM_017952	-0.429917	-1.34716	0.0394765
VAMP7	vesicle-associated membrane protein 7	NM_001145149	-0.429971	-1.34721	0.0468266
UBXN4	UBX domain protein 4	NM_014607	-0.429983	-1.34722	0.00885071
TIPRL	TIP41, TOR signaling pathway regulator-like (S. cerevisiae)	NM_001031800	-0.430069	-1.3473	0.00617265
CUL5	cullin 5	NM_003478	-0.430475	-1.34768	0.00640882
PTP4A1P7	protein tyrosine phosphatase type IVA, member 1 pseudogene 7	ENST00000422603	-0.430747	-1.34793	0.00554857
MRPL47	mitochondrial ribosomal protein L47	NM_020409	-0.431069	-1.34823	0.0238974
CYB5R4	cytochrome b5 reductase 4	NM_016230	-0.431213	-1.34837	0.00136253
PPA1	pyrophosphatase (inorganic) 1	NM_021129	-0.431574	-1.3487	0.00345817
RHEB	Ras homolog enriched in brain	NM_005614	-0.433578	-1.35058	0.0101156
STX12	syntaxin 12	NM_177424	-0.433905	-1.35089	0.031792
MRPS36	mitochondrial ribosomal protein S36	NM_033281	-0.434351	-1.3513	0.0183036
LOC100287497	uncharacterized LOC100287497	ENST00000540997	-0.434726	-1.35165	0.00370885
MTMR6	myotubularin related protein 6	NM_004685	-0.434977	-1.35189	0.00761342
ZBTB41	zinc finger and BTB domain containing 41	NM_194314	-0.435535	-1.35241	0.0277569
SPPL2A	signal peptide peptidase like 2A	NM_032802	-0.436804	-1.3536	0.0113629
TMEM106B	transmembrane protein 106B	NM_001134232	-0.437036	-1.35382	0.0184836
ZDHHC13	zinc finger, DHHC-type containing 13	NM_019028	-0.43809	-1.35481	0.00142898
MEAF6	MYST/Esa1-associated factor 6	NM_022756	-0.43813	-1.35485	0.0263993
C5orf24	chromosome 5 open reading frame 24	NM_001135586	-0.438331	-1.35504	0.00259439
GOLGA5	golgin A5	NM_005113	-0.4399	-1.35651	0.0437932
STK39	serine threonine kinase 39	NM_013233	-0.441178	-1.35771	0.0410157
ERP44	endoplasmic reticulum protein 44	NM_015051	-0.441239	-1.35777	0.0293361
UBN2	ubinuclein 2	NM_173569	-0.445807	-1.36208	0.0246795
PAIP2	poly(A) binding protein interacting protein 2	NM_001033112	-0.446678	-1.3629	0.00319266
LOC653653	adaptor-related protein complex 1, sigma 2 subunit pseudogene	NR_027408	-0.447199	-1.36339	0.0117081
ALG13	ALG13, UDP-N-acetylglucosaminyltransferase subunit	NM_001039210	-0.447488	-1.36366	0.0321817
PPIL4	peptidylprolyl isomerase (cyclophilin)-like 4	NM_139126	-0.447798	-1.36396	0.0189629
SUCO	SUN domain containing ossification factor	NM_014283	-0.448288	-1.36442	0.0181605
FRG1B	FSHD region gene 1 family, member B	NR_003579	-0.448511	-1.36463	0.0105637
LEO1	Leo1, Paf1/RNA polymerase II complex component, homolog (S. cerevisiae)	NM_138792	-0.448882	-1.36498	0.00200682
PPP2CA	protein phosphatase 2, catalytic subunit, alpha isozyme	NM_002715	-0.449244	-1.36533	0.0339292
CUL1	cullin 1	NM_003592	-0.451155	-1.36713	0.0388819
NTAN1	N-terminal asparagine amidase	NM_173474	-0.451394	-1.36736	0.0122248
RBM12	RNA binding motif protein 12	NM_001198838	-0.452756	-1.36865	0.0221906
CCT4	chaperonin containing TCP1, subunit 4 (delta)	NM_006430	-0.452784	-1.36868	0.0351625
AGTPBP1	ATP/GTP binding protein 1	NM_015239	-0.453731	-1.36958	0.0461471
HMGB2	high mobility group box 2	NM_001130688	-0.454537	-1.37034	0.0114259
YWHAB	tyrosine 3-monooxygenase/tryptophan 5-monooxygenase activation protein, beta polypeptide	NM_003404	-0.454819	-1.37061	0.0273687
ARHGAP5	Rho GTPase activating protein 5	NM_001030055	-0.455114	-1.37089	0.0416201
NUPL1	nucleoporin like 1	NM_001008564	-0.455646	-1.3714	0.0299301
BMPR1A	bone morphogenetic protein receptor, type IA	NM_004329	-0.456062	-1.37179	0.0158236
PEX1	peroxisomal biogenesis factor 1	NM_000466	-0.457808	-1.37345	0.0198754
MANEA	mannosidase, endo-alpha	NM_024641	-0.457835	-1.37348	0.0345968
RNU7-55P	RNA, U7 small nuclear 55 pseudogene	ENST00000459426	-0.457937	-1.37358	0.0142799
PTPLB	protein tyrosine phosphatase-like (proline instead of catalytic arginine), member b	NM_198402	-0.458151	-1.37378	0.0153092
LOC145783	uncharacterized LOC145783	NR_015419	-0.458169	-1.3738	0.00502553
SOCS5	suppressor of cytokine signaling 5	NM_014011	-0.45885	-1.37445	0.00786337
DCTN6	dynactin 6	NM_006571	-0.459054	-1.37464	0.0241898
NDUFS4	NADH dehydrogenase (ubiquinone) Fe-S protein 4, 18kDa (NADH-coenzyme Q reductase)	NM_002495	-0.459407	-1.37498	0.036855
TMEM9B	TMEM9 domain family, member B	NM_020644	-0.459435	-1.375	0.0384065
FGF1	fibroblast growth factor 1 (acidic)	NM_001144892	-0.459873	-1.37542	0.0181557
GTF3C3	general transcription factor IIIC, polypeptide 3, 102kDa	NM_001206774	-0.460462	-1.37598	0.0369151
CDKL5	cyclin-dependent kinase-like 5	NM_001037343	-0.46107	-1.37656	0.041821
WASL	Wiskott-Aldrich syndrome-like	NM_003941	-0.461202	-1.37669	0.0353559
MRPL13	mitochondrial ribosomal protein L13	NM_014078	-0.462496	-1.37792	0.0217074
SH3GLB1	SH3-domain GRB2-like endophilin B1	NM_001206651	-0.463066	-1.37847	0.00351564
TMEM5	transmembrane protein 5	NM_014254	-0.463656	-1.37903	0.0126752
WDR48	WD repeat domain 48	NM_020839	-0.463949	-1.37931	0.0449426
VEZT	vezatin, adherens junctions transmembrane protein	NM_017599	-0.464278	-1.37963	0.00456493
ERI2	ERI1 exoribonuclease family member 2	NM_080663	-0.464483	-1.37982	0.00241041
HSPA4L	heat shock 70kDa protein 4-like	NM_014278	-0.465392	-1.38069	0.0109121
PIBF1	progesterone immunomodulatory binding factor 1	NM_006346	-0.46759	-1.3828	0.0130148
ANP32D	acidic (leucine-rich) nuclear phosphoprotein 32 family, member D	NM_012404	-0.467736	-1.38294	0.0488966
PAPOLG	poly(A) polymerase gamma	NM_022894	-0.468516	-1.38369	0.00162478
PSMD12	proteasome (prosome, macropain) 26S subunit, non-ATPase, 12	NM_002816	-0.469102	-1.38425	0.0101049
C11orf30	chromosome 11 open reading frame 30	NM_020193	-0.469348	-1.38448	0.0215075
PDLIM5	PDZ and LIM domain 5	NM_001011513	-0.469414	-1.38455	0.046324
CNTF	ciliary neurotrophic factor	NM_000614	-0.469732	-1.38485	0.0379282
AP1S2	adaptor-related protein complex 1, sigma 2 subunit	NM_003916	-0.469886	-1.385	0.00554221
NOL10	nucleolar protein 10	NM_024894	-0.470132	-1.38524	0.0156138
FAM103A1	family with sequence similarity 103, member A1	NM_031452	-0.470721	-1.3858	0.0297864
SREK1IP1	SREK1-interacting protein 1	NM_173829	-0.471088	-1.38615	0.00492794
MOB1A	MOB kinase activator 1A	NM_018221	-0.472799	-1.3878	0.0244603
GINM1	glycoprotein integral membrane 1	NM_138785	-0.473337	-1.38832	0.0352908
TARS	threonyl-tRNA synthetase	NM_152295	-0.473746	-1.38871	0.0046173
AAED1	AhpC/TSA antioxidant enzyme domain containing 1	NM_153698	-0.4738	-1.38876	0.0390376
SMAP1	small ArfGAP 1	NM_001044305	-0.475102	-1.39002	0.00281853
LPHN2	latrophilin 2	NM_012302	-0.47594	-1.39082	0.0185968
STX11	syntaxin 11	NM_003764	-0.477383	-1.39222	0.0411952
MRPS35	mitochondrial ribosomal protein S35	NM_001190864	-0.477604	-1.39243	0.00953121
C1orf21	chromosome 1 open reading frame 21	NM_030806	-0.479213	-1.39398	0.00958589
MED21	mediator complex subunit 21	NM_004264	-0.479281	-1.39405	0.0455601
DNAJA1	DnaJ (Hsp40) homolog, subfamily A, member 1	NM_001539	-0.480106	-1.39485	0.0292097
POC5	POC5 centriolar protein homolog (Chlamydomonas)	NM_001099271	-0.481832	-1.39652	0.00772699
CAPZA1	capping protein (actin filament) muscle Z-line, alpha 1	NM_006135	-0.482002	-1.39668	0.0179946
KIAA1143	KIAA1143	NM_020696	-0.4824	-1.39707	0.00931222
CD36	CD36 molecule (thrombospondin receptor)	NM_000072	-0.48388	-1.3985	0.0282349
STAMBP	STAM binding protein	NM_006463	-0.4845	-1.3991	0.00493192
MOB4	MOB family member 4, phocein	NM_199482	-0.484887	-1.39948	0.00233624
PSMD10	proteasome (prosome, macropain) 26S subunit, non-ATPase, 10	NM_002814	-0.485568	-1.40014	0.0120534
TRIP11	thyroid hormone receptor interactor 11	NM_004239	-0.486305	-1.40085	0.0233756
LOC100505794	uncharacterized LOC100505794	ENST00000440377	-0.486539	-1.40108	0.000173968
RANBP9	RAN binding protein 9	NM_005493	-0.487104	-1.40163	0.00494554
NEMF	nuclear export mediator factor	NM_004713	-0.487139	-1.40166	0.0083618
SCARNA3	small Cajal body-specific RNA 3	NR_002998	-0.488953	-1.40343	0.0457085
SMC5	structural maintenance of chromosomes 5	NM_015110	-0.489298	-1.40376	0.0405758
PLEKHA5	pleckstrin homology domain containing, family A member 5	NM_001143821	-0.492905	-1.40728	0.00523712
ARMC1	armadillo repeat containing 1	NM_018120	-0.497181	-1.41145	0.0277711
SLC25A36	solute carrier family 25 (pyrimidine nucleotide carrier ), member 36	NM_001104647	-0.498085	-1.41234	0.0311174
ANP32A	acidic (leucine-rich) nuclear phosphoprotein 32 family, member A	NM_006305	-0.498454	-1.4127	0.0328324
PDK1	pyruvate dehydrogenase kinase, isozyme 1	NM_002610	-0.498706	-1.41295	0.0415579
SMAD4	SMAD family member 4	NM_005359	-0.498724	-1.41296	0.0214271
HEY1	hairy/enhancer-of-split related with YRPW motif 1	NM_012258	-0.499899	-1.41411	0.0494152
DCUN1D1	DCN1, defective in cullin neddylation 1, domain containing 1	NM_020640	-0.500047	-1.41426	0.0115224
DR1	down-regulator of transcription 1, TBP-binding (negative cofactor 2)	NM_001938	-0.501412	-1.4156	0.0169679
HDDC2	HD domain containing 2	NM_016063	-0.502835	-1.417	0.0469204
IFNGR1	interferon gamma receptor 1	NM_000416	-0.503103	-1.41726	0.033626
SMN1	survival of motor neuron 1, telomeric	NM_000344	-0.503581	-1.41773	0.0349898
CIRH1A	cirrhosis, autosomal recessive 1A (cirhin)	NM_032830	-0.504788	-1.41891	0.049336
HDGFRP3	hepatoma-derived growth factor, related protein 3	NM_016073	-0.504862	-1.41899	0.0380063
RP9	retinitis pigmentosa 9 (autosomal dominant)	NM_203288	-0.506261	-1.42036	0.0113707
MPHOSPH9	M-phase phosphoprotein 9	NM_022782	-0.509702	-1.42376	0.00519671
CDK13	cyclin-dependent kinase 13	NM_003718	-0.510272	-1.42432	0.0281003
ABHD10	abhydrolase domain containing 10	NM_018394	-0.510517	-1.42456	0.0181869
STAU1	staufen double-stranded RNA binding protein 1	NM_001037328	-0.51205	-1.42608	0.00939882
RSL24D1	ribosomal L24 domain containing 1	NM_016304	-0.51244	-1.42646	0.0492849
IFIT2	interferon-induced protein with tetratricopeptide repeats 2	NM_001547	-0.51419	-1.42819	0.00786303
CISD2	CDGSH iron sulfur domain 2	NM_001008388	-0.51441	-1.42841	0.000508844
R3HDM1	R3H domain containing 1	NM_015361	-0.514488	-1.42849	0.0158725
ISCA1	iron-sulfur cluster assembly 1 homolog (S. cerevisiae)	NM_030940	-0.514964	-1.42896	0.00573992
SETD9	SET domain containing 9	NM_001171990	-0.516393	-1.43037	0.00429185
SKA2	spindle and kinetochore associated complex subunit 2	NM_182620	-0.517057	-1.43103	0.010984
ID2B	inhibitor of DNA binding 2B, dominant negative helix-loop-helix protein (pseudogene)	NR_026582	-0.518383	-1.43235	0.0105575
ZCCHC10	zinc finger, CCHC domain containing 10	NM_017665	-0.519554	-1.43351	0.00281469
CNOT2	CCR4-NOT transcription complex, subunit 2	NM_001199302	-0.519667	-1.43362	0.0397996
C12orf39	chromosome 12 open reading frame 39	NM_030572	-0.520476	-1.43443	0.0101883
CACNA2D1	calcium channel, voltage-dependent, alpha 2/delta subunit 1	NM_000722	-0.523988	-1.43792	0.0385517
GPR22	G protein-coupled receptor 22	NM_005295	-0.524906	-1.43884	0.0281419
USP46	ubiquitin specific peptidase 46	NM_001134223	-0.527613	-1.44154	0.0151005
VTI1B	vesicle transport through interaction with t-SNAREs 1B	NM_006370	-0.52854	-1.44247	0.0107297
EPC1	enhancer of polycomb homolog 1 (Drosophila)	NM_025209	-0.531761	-1.44569	0.0207486
RPF1	ribosome production factor 1 homolog (S. cerevisiae)	NM_025065	-0.531763	-1.4457	0.00468602
TFDP2	transcription factor Dp-2 (E2F dimerization partner 2)	NM_001178138	-0.532439	-1.44637	0.00163378
TMCO1	transmembrane and coiled-coil domains 1	NM_001256164	-0.533672	-1.44761	0.0334001
COPS8	COP9 signalosome subunit 8	NM_006710	-0.537018	-1.45097	0.0451441
ZNF438	zinc finger protein 438	NM_001143766	-0.541017	-1.455	0.00345453
YEATS4	YEATS domain containing 4	NM_006530	-0.542765	-1.45676	0.0260115
CRBN	cereblon	NM_001173482	-0.543224	-1.45723	0.00325116
ARL14EP	ADP-ribosylation factor-like 14 effector protein	NM_152316	-0.54374	-1.45775	0.0317441
ASNSD1	asparagine synthetase domain containing 1	NM_019048	-0.546392	-1.46043	0.0309966
C8orf59	chromosome 8 open reading frame 59	NM_001099670	-0.548276	-1.46234	0.0109118
CNOT7	CCR4-NOT transcription complex, subunit 7	NM_013354	-0.548422	-1.46249	0.0156447
SMN1	survival of motor neuron 1, telomeric	NM_000344	-0.548424	-1.46249	0.0338353
MRPL32	mitochondrial ribosomal protein L32	NM_031903	-0.551514	-1.46562	0.0185216
MRPS30	mitochondrial ribosomal protein S30	NM_016640	-0.55239	-1.46651	0.0108649
RALGAPA1	Ral GTPase activating protein, alpha subunit 1 (catalytic)	NM_014990	-0.552911	-1.46704	0.0380919
FPGT-TNNI3K	FPGT-TNNI3K readthrough	NM_001112808	-0.553511	-1.46765	0.00303296
SRFBP1	serum response factor binding protein 1	NM_152546	-0.553998	-1.46815	0.000302151
FBXO8	F-box protein 8	NM_012180	-0.555481	-1.46966	0.0182317
GNG12	guanine nucleotide binding protein (G protein), gamma 12	NM_018841	-0.556751	-1.47095	0.033551
RABL3	RAB, member of RAS oncogene family-like 3	NM_173825	-0.556983	-1.47119	0.0403272
CSGALNACT2	chondroitin sulfate N-acetylgalactosaminyltransferase 2	NM_018590	-0.557159	-1.47137	0.020258
MIR548AN	microRNA 548an	ENST00000408286	-0.557623	-1.47184	0.0384034
RRP15	ribosomal RNA processing 15 homolog (S. cerevisiae)	NM_016052	-0.560308	-1.47458	0.00381039
YAE1D1	Yae1 domain containing 1	NM_020192	-0.560634	-1.47492	0.0250991
PPP2R5C	protein phosphatase 2, regulatory subunit B', gamma	NM_001161725	-0.560662	-1.47495	0.00429157
CTDSPL2	CTD (carboxy-terminal domain, RNA polymerase II, polypeptide A) small phosphatase like 2	NM_016396	-0.560782	-1.47507	0.0124392
COG5	component of oligomeric golgi complex 5	NM_001161520	-0.561425	-1.47573	0.0302556
FUBP1	far upstream element (FUSE) binding protein 1	NM_003902	-0.561643	-1.47595	0.0429215
ELP4	elongator acetyltransferase complex subunit 4	NM_019040	-0.562594	-1.47692	0.0257439
CFL2	cofilin 2 (muscle)	NM_001243645	-0.56291	-1.47725	0.019237
IMPA1	inositol(myo)-1(or 4)-monophosphatase 1	NM_001144878	-0.563446	-1.4778	0.00338449
FIBIN	fin bud initiation factor homolog (zebrafish)	NM_203371	-0.563447	-1.4778	0.0163829
PTAR1	protein prenyltransferase alpha subunit repeat containing 1	NM_001099666	-0.563824	-1.47818	0.0317836
ZNF638	zinc finger protein 638	NM_001014972	-0.56383	-1.47819	0.0148265
FNTA	farnesyltransferase, CAAX box, alpha	NM_002027	-0.566075	-1.48049	0.0133632
LOC642236	FSHD region gene 1 pseudogene	NR_033907	-0.567125	-1.48157	0.0209218
FASTKD1	FAST kinase domains 1	NM_024622	-0.569177	-1.48368	0.000257137
PGBD4	piggyBac transposable element derived 4	NM_152595	-0.57034	-1.48487	0.014378
STRN3	striatin, calmodulin binding protein 3	NM_014574	-0.571043	-1.4856	0.0385871
COX20	COX20 cytochrome C oxidase assembly factor	NM_198076	-0.571619	-1.48619	0.0105474
UTP14A	UTP14, U3 small nucleolar ribonucleoprotein, homolog A (yeast)	NM_001166221	-0.571789	-1.48637	0.0192165
SUCLG2	succinate-CoA ligase, GDP-forming, beta subunit	NM_001177599	-0.573048	-1.48766	0.00867683
CCDC50	coiled-coil domain containing 50	NM_174908	-0.573061	-1.48768	0.020932
XRN2	5'-3' exoribonuclease 2	NM_012255	-0.573113	-1.48773	0.0282344
PXK	PX domain containing serine/threonine kinase	NM_017771	-0.573212	-1.48783	0.0165748
LOC389765	kinesin family member 27 pseudogene	NR_029410	-0.573375	-1.488	0.00304523
PDCD10	programmed cell death 10	NM_007217	-0.573934	-1.48858	0.00238773
VPS13A	vacuolar protein sorting 13 homolog A (S. cerevisiae)	NM_001018037	-0.574474	-1.48913	0.0119195
BBS10	Bardet-Biedl syndrome 10	NM_024685	-0.574732	-1.4894	0.00119612
SENP1	SUMO1/sentrin specific peptidase 1	NM_014554	-0.575693	-1.49039	0.0469989
VPS8	vacuolar protein sorting 8 homolog (S. cerevisiae)	NM_001009921	-0.575857	-1.49056	0.0391362
MNAT1	menage a trois homolog 1, cyclin H assembly factor (Xenopus laevis)	NM_001177963	-0.577187	-1.49194	0.00295313
FAM179B	family with sequence similarity 179, member B	NM_015091	-0.579593	-1.49443	0.00124995
HSD17B12	hydroxysteroid (17-beta) dehydrogenase 12	NM_016142	-0.580996	-1.49588	0.0494979
MARCH3	membrane-associated ring finger (C3HC4) 3, E3 ubiquitin protein ligase	NM_178450	-0.582961	-1.49792	0.0195124
CAPRIN2	caprin family member 2	NM_001002259	-0.583131	-1.4981	0.0292945
PAIP1	poly(A) binding protein interacting protein 1	NM_006451	-0.586215	-1.5013	0.0225098
ATG4A	autophagy related 4A, cysteine peptidase	NM_052936	-0.586757	-1.50187	0.0045165
ZNF22	zinc finger protein 22	NM_006963	-0.587987	-1.50315	0.00704211
GBAS	glioblastoma amplified sequence	NM_001202469	-0.58908	-1.50429	0.0310932
CCDC25	coiled-coil domain containing 25	NM_018246	-0.590044	-1.50529	0.03066
SNW1	SNW domain containing 1	NM_012245	-0.59097	-1.50626	0.0327438
PNRC2	proline-rich nuclear receptor coactivator 2	NM_017761	-0.591589	-1.50691	0.0424542
FRS2	fibroblast growth factor receptor substrate 2	NM_001042555	-0.594994	-1.51047	0.0159563
NOL11	nucleolar protein 11	NM_015462	-0.59551	-1.51101	0.045379
ZFR	zinc finger RNA binding protein	NM_016107	-0.596129	-1.51166	0.042443
RARS2	arginyl-tRNA synthetase 2, mitochondrial	NM_020320	-0.597377	-1.51296	0.00706549
MICU3	mitochondrial calcium uptake family, member 3	NM_181723	-0.597399	-1.51299	0.00787701
DYM	dymeclin	NM_017653	-0.597645	-1.51324	0.0360376
NDUFAF4	NADH dehydrogenase (ubiquinone) complex I, assembly factor 4	NM_014165	-0.59782	-1.51343	0.00776366
ORC3	origin recognition complex, subunit 3	NM_001197259	-0.598146	-1.51377	0.0112422
CHCHD3	coiled-coil-helix-coiled-coil-helix domain containing 3	NM_017812	-0.598809	-1.51447	0.00416488
CEP192	centrosomal protein 192kDa	NM_032142	-0.598928	-1.51459	0.0129257
SNRNP27	small nuclear ribonucleoprotein 27kDa (U4/U6.U5)	NM_006857	-0.599103	-1.51477	0.00429485
PAK1IP1	PAK1 interacting protein 1	NM_017906	-0.599386	-1.51507	0.00296051
DPM1	dolichyl-phosphate mannosyltransferase polypeptide 1, catalytic subunit	NM_003859	-0.60055	-1.51629	0.0357166
BARD1	BRCA1 associated RING domain 1	NM_000465	-0.604684	-1.52065	0.0174536
NSL1	NSL1, MIND kinetochore complex component, homolog (S. cerevisiae)	NM_001042549	-0.606014	-1.52205	0.00021547
DISC2	disrupted in schizophrenia 2 (non-protein coding)	NR_002227	-0.60691	-1.52299	0.0321767
MITF	microphthalmia-associated transcription factor	NM_006722	-0.6088	-1.52499	0.0449817
ME2	malic enzyme 2, NAD(+)-dependent, mitochondrial	NM_001168335	-0.612001	-1.52838	0.0276842
INTS12	integrator complex subunit 12	NM_001142471	-0.613332	-1.52979	0.000265845
RPRD1A	regulation of nuclear pre-mRNA domain containing 1A	NM_018170	-0.613962	-1.53046	0.00782829
CHMP2B	charged multivesicular body protein 2B	NM_001244644	-0.614894	-1.53145	0.00760144
IGLV2-18	immunoglobulin lambda variable 2-18	ENST00000390310	-0.614938	-1.53149	0.00587396
LOC401397	uncharacterized LOC401397	NR_015442	-0.617167	-1.53386	0.00360045
FAM192A	family with sequence similarity 192, member A	NM_024946	-0.617488	-1.5342	0.00535767
SRP9	signal recognition particle 9kDa	NM_001130440	-0.61864	-1.53543	0.0398464
SNX6	sorting nexin 6	NM_021249	-0.618937	-1.53574	0.0199474
MIR2110	microRNA 2110	NR_031747	-0.619405	-1.53624	0.0291747
MYSM1	Myb-like, SWIRM and MPN domains 1	NM_001085487	-0.620211	-1.5371	0.0159353
SEC23A	Sec23 homolog A (S. cerevisiae)	NM_006364	-0.620743	-1.53767	0.0177345
URI1	URI1, prefoldin-like chaperone	NM_001252641	-0.624129	-1.54128	0.0117889
ARHGAP42	Rho GTPase activating protein 42	NM_152432	-0.624675	-1.54186	0.0101217
C15orf65	chromosome 15 open reading frame 65	NM_001198784	-0.62494	-1.54215	0.0464249
BNIP3P1	BCL2/adenovirus E1B 19kDa interacting protein 3 pseudogene 1	ENST00000550043	-0.62759	-1.54498	0.0123795
TXNDC12	thioredoxin domain containing 12 (endoplasmic reticulum)	NM_015913	-0.62906	-1.54656	0.030879
LINC00273	long intergenic non-protein coding RNA 273	ENST00000385251	-0.629689	-1.54723	0.00504807
HSF2	heat shock transcription factor 2	NM_001135564	-0.63059	-1.5482	0.0137462
FGFR1OP2	FGFR1 oncogene partner 2	NM_001171887	-0.631478	-1.54915	0.025669
YAF2	YY1 associated factor 2	NM_001190980	-0.636979	-1.55507	0.000754476
MRPL35	mitochondrial ribosomal protein L35	NM_016622	-0.637199	-1.55531	0.00498789
EPS15	epidermal growth factor receptor pathway substrate 15	NM_001159969	-0.638257	-1.55645	0.0325958
EMC4	ER membrane protein complex subunit 4	NM_016454	-0.639614	-1.55791	0.0448618
BTF3L4P1	basic transcription factor 3-like 4 pseudogene 1	ENST00000441537	-0.641311	-1.55975	0.0310564
DIS3L	DIS3 mitotic control homolog (S. cerevisiae)-like	NM_001143688	-0.643256	-1.56185	0.0370827
SUPT20H	suppressor of Ty 20 homolog (S. cerevisiae)	NM_001014286	-0.643983	-1.56264	0.00803485
KIFAP3	kinesin-associated protein 3	NM_001204514	-0.64698	-1.56589	0.0106721
CTBS	chitobiase, di-N-acetyl-	NM_004388	-0.649559	-1.56869	0.00923097
SMNDC1	survival motor neuron domain containing 1	NM_005871	-0.650826	-1.57007	0.00180339
NEK7	NIMA-related kinase 7	NM_133494	-0.653224	-1.57268	0.0395838
FNBP1L	formin binding protein 1-like	NM_001024948	-0.65342	-1.57289	0.0322064
GNPDA2	glucosamine-6-phosphate deaminase 2	NM_138335	-0.655372	-1.57502	0.00136414
PPP1R9A	protein phosphatase 1, regulatory subunit 9A	NM_001166161	-0.657297	-1.57713	0.0128694
BTF3L4	basic transcription factor 3-like 4	NM_001136497	-0.658914	-1.57889	0.00390853
RBBP9	retinoblastoma binding protein 9	NM_006606	-0.659295	-1.57931	0.0269405
MKI67IP	MKI67 (FHA domain) interacting nucleolar phosphoprotein	NM_032390	-0.660272	-1.58038	0.0038348
ACTR3	ARP3 actin-related protein 3 homolog (yeast)	NM_005721	-0.661217	-1.58142	0.00934062
DZIP3	DAZ interacting zinc finger protein 3	NM_014648	-0.661353	-1.58157	0.0081544
C14orf166	chromosome 14 open reading frame 166	NM_016039	-0.661701	-1.58195	0.0247881
C12orf4	chromosome 12 open reading frame 4	NM_020374	-0.664109	-1.58459	0.0111653
ANXA3	annexin A3	NM_005139	-0.664302	-1.5848	0.0473578
ANKRD12	ankyrin repeat domain 12	NM_001083625	-0.664376	-1.58488	0.0329765
DARS	aspartyl-tRNA synthetase	NM_001349	-0.667203	-1.58799	0.0173316
RIPK2	receptor-interacting serine-threonine kinase 2	NM_003821	-0.668031	-1.5889	1.73929e-06
MORF4L2	mortality factor 4 like 2	NM_001142418	-0.668332	-1.58923	0.0149005
SNX2	sorting nexin 2	NM_003100	-0.670336	-1.59144	0.0402196
CDC5L	cell division cycle 5-like	NM_001253	-0.671773	-1.59303	0.031997
TFG	TRK-fused gene	NM_001007565	-0.671933	-1.59321	0.0167045
COPB1	coatomer protein complex, subunit beta 1	NM_001144061	-0.673282	-1.5947	0.0154192
VTRNA1-3	vault RNA 1-3	NR_026705	-0.67377	-1.59524	0.0139337
MRPL42	mitochondrial ribosomal protein L42	NM_014050	-0.676885	-1.59868	0.00698589
AK4P3	adenylate kinase 4 pseudogene 3	ENST00000438686	-0.677211	-1.59905	0.0382668
LOC101060495//LOC101060494//LOC101059936//LOC100996502//LOC100996328//LOC100287894	uncharacterized LOC101060495 // uncharacterized LOC101060494 // uncharacterized LOC101059936 // uncharacterized LOC100996502 // uncharacterized LOC100996328 // uncharacterized LOC100287894	ENST00000455464	-0.678063	-1.59999	0.0406004
WDR43	WD repeat domain 43	NM_015131	-0.679036	-1.60107	0.00460965
VRK1	vaccinia related kinase 1	NM_003384	-0.682062	-1.60443	0.00163512
COPS4	COP9 signalosome subunit 4	NM_016129	-0.682565	-1.60499	0.0089971
RINT1	RAD50 interactor 1	NM_021930	-0.683297	-1.60581	0.0108546
CWC15	CWC15 spliceosome-associated protein homolog (S. cerevisiae)	NM_016403	-0.683874	-1.60645	0.00129949
MIR1-2	microRNA 1-2	NR_029662	-0.685029	-1.60773	0.0296268
ZC3H6	zinc finger CCCH-type containing 6	NM_198581	-0.685121	-1.60784	0.00766941
MBIP	MAP3K12 binding inhibitory protein 1	NM_001144891	-0.686758	-1.60966	0.000257999
MMADHC	methylmalonic aciduria (cobalamin deficiency) cblD type, with homocystinuria	NM_015702	-0.686835	-1.60975	0.0284759
BLZF1	basic leucine zipper nuclear factor 1	NM_003666	-0.688064	-1.61112	0.0477994
ZNF562	zinc finger protein 562	NM_001130031	-0.697706	-1.62192	0.0259561
GFM2	G elongation factor, mitochondrial 2	NM_032380	-0.700242	-1.62478	0.0287069
LCLAT1	lysocardiolipin acyltransferase 1	NM_182551	-0.708016	-1.63356	0.0100944
MRPL3	mitochondrial ribosomal protein L3	NM_007208	-0.709839	-1.63562	0.00365886
MRPL50	mitochondrial ribosomal protein L50	NM_019051	-0.711855	-1.63791	0.00627645
CCT2	chaperonin containing TCP1, subunit 2 (beta)	NM_001198842	-0.714046	-1.6404	0.0225967
AIMP1	aminoacyl tRNA synthetase complex-interacting multifunctional protein 1	NM_001142415	-0.714996	-1.64148	0.0192408
NAP1L3	nucleosome assembly protein 1-like 3	NM_004538	-0.716954	-1.64371	0.0190225
HIST1H4J	histone cluster 1, H4j	NM_021968	-0.717355	-1.64416	0.0407801
WDR75	WD repeat domain 75	NM_032168	-0.71745	-1.64427	0.0214423
NSA2	NSA2 ribosome biogenesis homolog (S. cerevisiae)	NM_014886	-0.725613	-1.6536	0.00547385
NEDD1	neural precursor cell expressed, developmentally down-regulated 1	NM_001135175	-0.728565	-1.65699	0.0305137
SNRPB2	small nuclear ribonucleoprotein polypeptide B	NM_003092	-0.731122	-1.65993	0.00655349
ETV1	ets variant 1	NM_001163147	-0.732032	-1.66098	0.0298533
VPS45	vacuolar protein sorting 45 homolog (S. cerevisiae)	NM_007259	-0.732614	-1.66165	0.0300614
ZCRB1	zinc finger CCHC-type and RNA binding motif 1	NM_033114	-0.735944	-1.66549	0.0109066
YWHAE	tyrosine 3-monooxygenase/tryptophan 5-monooxygenase activation protein, epsilon polypeptide	NM_006761	-0.737054	-1.66677	0.0211122
USP15	ubiquitin specific peptidase 15	NM_001252078	-0.737915	-1.66776	0.0175839
SUMO2	small ubiquitin-like modifier 2	NM_001005849	-0.738257	-1.66816	0.0126388
TAF7	TAF7 RNA polymerase II, TATA box binding protein (TBP)-associated factor, 55kDa	NM_005642	-0.739936	-1.6701	0.00110171
ARL6IP5	ADP-ribosylation-like factor 6 interacting protein 5	NM_006407	-0.742823	-1.67345	0.0152423
BNIP3	BCL2/adenovirus E1B 19kDa interacting protein 3	NM_004052	-0.74437	-1.67524	0.00769496
TCEAL8	transcription elongation factor A (SII)-like 8	NM_001006684	-0.745415	-1.67646	0.023451
LSM12	LSM12 homolog (S. cerevisiae)	NM_152344	-0.749521	-1.68123	0.00561734
DNAJC15	DnaJ (Hsp40) homolog, subfamily C, member 15	NM_013238	-0.750842	-1.68277	0.0291643
MOSPD1	motile sperm domain containing 1	NM_019556	-0.760012	-1.6935	0.0220076
NRAS	neuroblastoma RAS viral (v-ras) oncogene homolog	NM_002524	-0.760137	-1.69365	0.00592573
CDC27	cell division cycle 27	NM_001114091	-0.761593	-1.69536	0.0264724
NDUFAF2	NADH dehydrogenase (ubiquinone) complex I, assembly factor 2	NM_174889	-0.761946	-1.69578	0.000943404
C1QB	complement component 1, q subcomponent, B chain	NM_000491	-0.762069	-1.69592	0.0147588
CCDC6	coiled-coil domain containing 6	NM_005436	-0.76238	-1.69629	0.0347429
NAPG	N-ethylmaleimide-sensitive factor attachment protein, gamma	NM_003826	-0.762941	-1.69695	0.00849432
BAG2	BCL2-associated athanogene 2	NM_004282	-0.763368	-1.69745	0.00497482
CAST	calpastatin	NM_001042440	-0.765766	-1.70027	0.0243467
TAF9B	TAF9B RNA polymerase II, TATA box binding protein (TBP)-associated factor, 31kDa	NM_015975	-0.771669	-1.70724	0.0162289
TNFAIP6	tumor necrosis factor, alpha-induced protein 6	NM_007115	-0.773445	-1.70935	0.00838334
ERGIC2	ERGIC and golgi 2	NM_016570	-0.773684	-1.70963	0.0424871
SLAIN2	SLAIN motif family, member 2	NM_020846	-0.774435	-1.71052	0.0302527
PPID	peptidylprolyl isomerase D	NM_005038	-0.780713	-1.71798	0.0330942
VSNL1	visinin-like 1	NM_003385	-0.781989	-1.7195	0.00670034
YBX3P1	Y box binding protein 3 pseudogene 1	NR_027011	-0.783553	-1.72136	0.0311529
GABRA4	gamma-aminobutyric acid (GABA) A receptor, alpha 4	NM_000809	-0.784422	-1.7224	0.0409668
STK33	serine/threonine kinase 33	NM_030906	-0.793623	-1.73342	0.00102549
VTA1	Vps20-associated 1 homolog (S. cerevisiae)	NM_016485	-0.797891	-1.73856	0.0144307
CPNE3	copine III	NM_003909	-0.798407	-1.73918	0.0263889
SRP72	signal recognition particle 72kDa	NM_006947	-0.79913	-1.74005	0.0350225
MOCS2	molybdenum cofactor synthesis 2	NM_004531	-0.805288	-1.74749	0.0102684
CAT	catalase	NM_001752	-0.80668	-1.74918	0.0284324
STAM2	signal transducing adaptor molecule (SH3 domain and ITAM motif) 2	NM_005843	-0.807901	-1.75066	0.0120097
ATAD1	ATPase family, AAA domain containing 1	NM_032810	-0.808987	-1.75198	0.0161275
PPARGC1A	peroxisome proliferator-activated receptor gamma, coactivator 1 alpha	NM_013261	-0.810566	-1.7539	0.0480488
HIGD1A	HIG1 hypoxia inducible domain family, member 1A	NM_001099668	-0.811496	-1.75503	0.0163702
SCGN	secretagogin, EF-hand calcium binding protein	NM_006998	-0.816074	-1.76061	0.012201
TMEM184C	transmembrane protein 184C	NM_018241	-0.816134	-1.76068	0.0491837
RSL1D1	ribosomal L1 domain containing 1	NM_015659	-0.827576	-1.7747	0.00639395
EVI5	ecotropic viral integration site 5	NM_005665	-0.839839	-1.78985	0.0267969
SHOC2	soc-2 suppressor of clear homolog (C. elegans)	NM_007373	-0.8454	-1.79676	0.0076937
ATP13A3	ATPase type 13A3	NM_024524	-0.847058	-1.79883	0.0337341
DHX32	DEAH (Asp-Glu-Ala-His) box polypeptide 32	NM_018180	-0.863718	-1.81972	0.0250705
RPF2	ribosome production factor 2 homolog (S. cerevisiae)	NM_032194	-0.864269	-1.82042	0.0104249
CREG1	cellular repressor of E1A-stimulated genes 1	NM_003851	-0.871929	-1.83011	0.0387739
MIR632	microRNA 632	NR_030362	-0.873563	-1.83218	0.0134933
FARSB	phenylalanyl-tRNA synthetase, beta subunit	NM_005687	-0.877471	-1.83715	0.00416616
ATP6V1C1	ATPase, H+ transporting, lysosomal 42kDa, V1 subunit C1	NM_001695	-0.879435	-1.83965	0.0362954
SDPR	serum deprivation response	NM_004657	-0.879664	-1.83995	0.0209244
NHLRC2	NHL repeat containing 2	NM_198514	-0.908948	-1.87768	0.00780039
PDCD5	programmed cell death 5	NM_004708	-0.910842	-1.88014	0.00787687
IFI44L	interferon-induced protein 44-like	NM_006820	-0.912446	-1.88223	0.0195471
TMEM38B	transmembrane protein 38B	NM_018112	-0.91932	-1.89122	0.00238974
PHLDA1	pleckstrin homology-like domain, family A, member 1	NM_007350	-0.927868	-1.90246	0.0231728
SMYD2	SET and MYND domain containing 2	NM_020197	-0.931137	-1.90678	0.03065
DNAJC8	DnaJ (Hsp40) homolog, subfamily C, member 8	NM_014280	-0.932678	-1.90882	0.00462342
GCOM2	GRINL1B complex locus 2, pseudogene	ENST00000440470	-0.941978	-1.92116	0.0239054
ASB11	ankyrin repeat and SOCS box containing 11	NM_001012428	-0.944004	-1.92386	0.0388765
EIF1AX	eukaryotic translation initiation factor 1A, X-linked	NM_001412	-0.97524	-1.96597	0.00665265
ATF7IP2	activating transcription factor 7 interacting protein 2	NM_001256160	-0.979492	-1.97177	1.68789e-07
TFRC	transferrin receptor (p90, CD71)	NM_001128148	-0.981819	-1.97495	0.0139248
PSMD7	proteasome (prosome, macropain) 26S subunit, non-ATPase, 7	NM_002811	-1.00766	-2.01065	0.0399474
TMEM182	transmembrane protein 182	NM_144632	-1.01706	-2.02379	0.0115187
POLR2K	polymerase (RNA) II (DNA directed) polypeptide K, 7.0kDa	NM_005034	-1.02018	-2.02817	0.00211018
HIST2H4B//HIST4H4//HIST2H4A//HIST1H4L//HIST1H4E//HIST1H4B//HIST1H4H//HIST1H4C//HIST1H4J//HIST1H4K//HIST1H4F//HIST1H4D//HIST1H4A//HIST1H4I	histone cluster 2, H4b // histone cluster 4, H4 // histone cluster 2, H4a // histone cluster 1, H4l // histone cluster 1, H4e // histone cluster 1, H4b // histone cluster 1, H4h // histone cluster 1, H4c // histone cluster 1, H4j // histone cluster 1, H4k // histone cluster 1, H4f // histone cluster 1, H4d // histone cluster 1, H4a // histone cluster 1, H4i	ENST00000357549	-1.03319	-2.04654	0.0251207
TTC1	tetratricopeptide repeat domain 1	NM_003314	-1.03392	-2.04758	0.00318222
RD3L	retinal degeneration 3-like	ENST00000455348	-1.04174	-2.05871	0.0214843
PALMD	palmdelphin	NM_017734	-1.07169	-2.10189	0.0253415
ISCA1P1	iron-sulfur cluster assembly 1 homolog (S. cerevisiae) pseudogene 1	ENST00000542811	-1.11547	-2.16666	0.041842
SCARNA4	small Cajal body-specific RNA 4	NR_003005	-1.11612	-2.16763	0.0437505
UBE2D1	ubiquitin-conjugating enzyme E2D 1	NM_001204880	-1.11906	-2.17205	0.00668043
FOPNL	FGFR1OP N-terminal like	NM_144600	-1.18176	-2.26853	0.00641769
C15orf41	chromosome 15 open reading frame 41	NM_001130010	-1.27608	-2.42179	0.0186283
SNORA38B	small nucleolar RNA, H/ACA box 38B	NR_003706	-1.30043	-2.46302	0.0253722
YBX3	Y box binding protein 3	NM_001145426	-1.40058	-2.64008	0.0156691
SNORA52	small nucleolar RNA, H/ACA box 52	NR_002585	-1.55626	-2.94091	0.0441851
NPY6R	neuropeptide Y receptor Y6 (pseudogene)	NR_002713	-1.56615	-2.96113	0.0044861
SNORA65	small nucleolar RNA, H/ACA box 65	NR_002449	-2.14751	-4.43064	0.0288606
SNORA14A	small nucleolar RNA, H/ACA box 14A	NR_002955	-2.35229	-5.10634	0.0363256
NPPB	natriuretic peptide B	NM_002521	-3.95653	-15.53	0.00833702
