# Supplementary material for: Ubiquitin Pathway Is Associated with Worsening Left Ventricle Function after Mitral Valve Repair: A Global Gene Expression Study
Source: Int J Mol Sci. 2020 Jul 18;21(14):5073. doi: 10.3390/ijms21145073 (PMC7404186; doi:10.3390/ijms21145073)
Supplement: Supplementary file 1 [file ijms-21-05073-s001.zip › Supplemental Table 2.xls]

## Sheet: Sheet2
Supplemental Table 5. Oligonucleotides used for quantitative polymerase chain reaction
Gene	Genebank ID	Primer Sequence
PYGM	NM_001164716	5'-ACTACGATCGCATTCCTGAG-3' 5'-GGTGCATGAGCATATTGACA-3'
APLNR	NM_005161	5'-TACTTCTTCATCGCCCAAAC-3' 5'-CATGTACAGCGTCTTCACCA-3'
MYH11	NM_001040114	5'-CTGCAGCTTGGAAATATCGT-3' 5'-GAGTGAGGATGGATCTGGTG-3'
MYBPC3	NM_000256	5'-GAAGCTGGAGGTGTACCAGA-3' 5'-ACGTCGTCAATGGTCAGTTT-3'
FXR2	NM_004860	5'-AGTTCACAGTGCGAGAGGAC-3' 5'-GGAAAGTGCAGGTCTCTTCA-3'
NPPB	NM_002521	5'-TCTTCTTGCATCTGGCTTTC-3' 5'-CTGCAGCTCCGACAGTTT-3'
YBX3	NM_001145426	5'-CCGTTACAGACGTGGCTACT-3' 5'-CGGTAAGTTGGATTTCGATG-3'
AIMP1	NM_001142415	5'-ATTTTGCAGGCAACTTTGAG-3' 5'-GAATTAGCGTGCAGTGGAGT-3'
VSNL1	NM_003385	5'-GCTTTGAGCAGAAGCTGAAC-3' 5'-CATGATCACAGTGCCTACCA-3'
PPARGC1A	NM_013261	5'-GACGTGACCACTGACAATGA-3' 5'-GGGTTTGTTCTGATCCTGTG-3'
TNFAIP6	NM_007115	5'-GGAGATGAGCTTCCAGATGA-3' 5'-TTTCCTTGACTGGATTTGGA-3'
SCARNA9	NR_002569	5'-GCATATGTCTGGTGTGTGTG-3' 5'-CCCAGAAATGATTAGGCTTT-3'
SRP72	NM_006947	5'-GCACACATGAGCTGTGCTAC-3' 5'-TTCCTCAGTCCCATCAGTGT-3'
USP15	NM_001252078	5'-AGACCAAATTGTGTCCAAAG-3' 5'-GAAGCACCTTTAGTTTCTCG-3'
UBE2D1	NM_001204880	5'-AACCACCAAAGATTGCTTTC-3' 5'-CATCTGGATTAGGATCACAAAG-3'
PSMD7	NM_002811	5'-CGTACATTTCAGTGGAAGAAG-3' 5'-GTCGTGTCTTTGATATCTCG-3'
DNAJC15	NM_013238	5'-CAAGGCTAAGATTAGAACAGC-3' 5'-CATTTATTTTGGCTGCTACG-3'
DNAJC8	NM_014280	5'-AAACTTTGAGGAAAGTCGAG-3' 5'-GAAGGTCCGATTTTTCTTCTC-3'
PSMD10	NM_002814	5'-TAACACTCCTCTACACTTAGC-3' 5'-GTAAATACTTGCTCCTTGGG-3'
