# Supplementary material for: Ubiquitin Pathway Is Associated with Worsening Left Ventricle Function after Mitral Valve Repair: A Global Gene Expression Study
Source: Int J Mol Sci. 2020 Jul 18;21(14):5073. doi: 10.3390/ijms21145073 (PMC7404186; doi:10.3390/ijms21145073)
Supplement: Supplementary file 1 [file ijms-21-05073-s001.zip › Supplemental Table 3.xlsx]

## Sheet: Cardio
Supplemental Table 3. List of genes differentially expressed between worsening-LVF and preserved-LVF related to canonical cardiovascular signaling pathway.
Fold change: positive: higher in preserved-LVF; negative: higher in worsening-LVF
	Cardiomyocyte Differentiation via BMP Receptors
	Gene Symbol	Gene Description	Fold change	p-value
	NPPB	natriuretic peptide B	-15.5251	0.00833702
	BMPR1A	bone morphogenetic protein receptor, type IA	-1.37179	0.0158236
	SMAD4	SMAD family member 4	-1.41296	0.0214271
	Aldosterone Signaling in Epithelial Cells
	Gene Symbol	Gene Description	Fold change	p-value
	GAB1	GRB2-associated binding protein 1	-1.31133	0.0236449
	DNAJB4	DnaJ (Hsp40) homolog, subfamily B, member 4	-1.31529	0.0180647
	DNAJC8	DnaJ (Hsp40) homolog, subfamily C, member 8	-1.90882	0.00462342
	PIK3C3	phosphatidylinositol 3-kinase, catalytic subunit type 3	-1.28379	0.0143152
	HSPA13	heat shock protein 70kDa family, member 13	-1.30341	0.0357915
	DNAJC1	DnaJ (Hsp40) homolog, subfamily C, member 1	-1.25181	0.0177135
	DNAJC15	DnaJ (Hsp40) homolog, subfamily C, member 15	-1.68277	0.0291643
	DNAJA1	DnaJ (Hsp40) homolog, subfamily A, member 1	-1.39485	0.0292097
	FRS2	fibroblast growth factor receptor substrate 2	-1.51047	0.0159563
	HSPA4L	heat shock 70kDa protein 4-like	-1.38069	0.0109121
	Apelin Endothelial Signaling Pathway
	Gene Symbol	Gene Description	Fold change	p-value
	ADCY9	adenylate cyclase 9	1.28521	0.0463026
	NRAS	neuroblastoma RAS viral (v-ras) oncogene homolog	-1.69365	0.00592573
	APLNR	apelin receptor	2.15764	0.022876
	GAB1	GRB2-associated binding protein 1	-1.31133	0.0236449
	PIK3C3	phosphatidylinositol 3-kinase, catalytic subunit type 3	-1.28379	0.0143152
	FRS2	fibroblast growth factor receptor substrate 2	-1.51047	0.0159563
	HDAC5	histone deacetylase 5	1.31663	0.0130735
	Role of NFAT in Cardiac Hypertrophy
	Gene Symbol	Gene Description	Fold change	p-value
	ADCY9	adenylate cyclase 9	1.28521	0.0463026
	NRAS	neuroblastoma RAS viral (v-ras) oncogene homolog	-1.69365	0.00592573
	PRKAR2B	protein kinase, cAMP-dependent, regulatory, type II, beta	-1.29848	0.0147951
	GAB1	GRB2-associated binding protein 1	-1.31133	0.0236449
	PIK3C3	phosphatidylinositol 3-kinase, catalytic subunit type 3	-1.28379	0.0143152
	CACNA2D1	calcium channel, voltage-dependent, alpha 2/delta subunit 1	-1.43792	0.0385517
	HAND1	heart and neural crest derivatives expressed 1	1.50712	0.03319
	FRS2	fibroblast growth factor receptor substrate 2	-1.51047	0.0159563
	GNG12	guanine nucleotide binding protein (G protein), gamma 12	-1.47095	0.033551
	HDAC5	histone deacetylase 5	1.31663	0.0130735
	Cardiac β-adrenergic Signaling
	Gene Symbol	Gene Description	Fold change	p-value
	ADCY9	adenylate cyclase 9	1.28521	0.0463026
	PRKAR2B	protein kinase, cAMP-dependent, regulatory, type II, beta	-1.29848	0.0147951
	PPP2CA	protein phosphatase 2, catalytic subunit, alpha isozyme	-1.36533	0.0339292
	PPP2R5C	protein phosphatase 2, regulatory subunit B', gamma	-1.47495	0.00429157
	PKIA	protein kinase (cAMP-dependent, catalytic) inhibitor alpha	-1.29449	0.0245548
	PPP2R5A	protein phosphatase 2, regulatory subunit B', alpha	-1.30356	0.0155481
	GNG12	guanine nucleotide binding protein (G protein), gamma 12	-1.47095	0.033551
	P2Y Purigenic Receptor Signaling Pathway
	Gene Symbol	Gene Description	Fold change	p-value
	ADCY9	adenylate cyclase 9	1.28521	0.0463026
	PRKAR2B	protein kinase, cAMP-dependent, regulatory, type II, beta	-1.29848	0.0147951
	NRAS	neuroblastoma RAS viral (v-ras) oncogene homolog	-1.69365	0.00592573
	GAB1	GRB2-associated binding protein 1	-1.31133	0.0236449
	PIK3C3	phosphatidylinositol 3-kinase, catalytic subunit type 3	-1.28379	0.0143152
	FRS2	fibroblast growth factor receptor substrate 2	-1.51047	0.0159563
	GNG12	guanine nucleotide binding protein (G protein), gamma 12	-1.47095	0.033551
	Renin-Angiotensin Signaling
	Gene Symbol	Gene Description	Fold change	p-value
	ADCY9	adenylate cyclase 9	1.28521	0.0463026
	NRAS	neuroblastoma RAS viral (v-ras) oncogene homolog	-1.69365	0.00592573
	PRKAR2B	protein kinase, cAMP-dependent, regulatory, type II, beta	-1.29848	0.0147951
	GAB1	GRB2-associated binding protein 1	-1.31133	0.0236449
	PIK3C3	phosphatidylinositol 3-kinase, catalytic subunit type 3	-1.28379	0.0143152
	FRS2	fibroblast growth factor receptor substrate 2	-1.51047	0.0159563
	Angiopoietin Signaling
	Gene Symbol	Gene Description	Fold change	p-value
	NRAS	neuroblastoma RAS viral (v-ras) oncogene homolog	-1.69365	0.00592573
	GAB1	GRB2-associated binding protein 1	-1.31133	0.0236449
	PIK3C3	phosphatidylinositol 3-kinase, catalytic subunit type 3	-1.28379	0.0143152
	FRS2	fibroblast growth factor receptor substrate 2	-1.51047	0.0159563
	Apelin Cardiomyocyte Signaling Pathway
	Gene Symbol	Gene Description	Fold change	p-value
	APLNR	apelin receptor	2.15764	0.022876
	GAB1	GRB2-associated binding protein 1	-1.31133	0.0236449
	PIK3C3	phosphatidylinositol 3-kinase, catalytic subunit type 3	-1.28379	0.0143152
	CAT	catalase	-1.74918	0.0284324
	FRS2	fibroblast growth factor receptor substrate 2	-1.51047	0.0159563
	Cellular Effects of Sildenafil (Viagra)
	Gene Symbol	Gene Description	Fold change	p-value
	MYH10	myosin, heavy chain 10, non-muscle	1.4669	0.0460659
	ADCY9	adenylate cyclase 9	1.28521	0.0463026
	PRKAR2B	protein kinase, cAMP-dependent, regulatory, type II, beta	-1.29848	0.0147951
	MYH14	myosin, heavy chain 14, non-muscle	1.26743	0.0324581
	MYH11	myosin, heavy chain 11, smooth muscle	2.70272	0.00851433
	Cardiac Hypertrophy Signaling
	Gene Symbol	Gene Description	Fold change	p-value
	ADCY9	adenylate cyclase 9	1.28521	0.0463026
	PRKAR2B	protein kinase, cAMP-dependent, regulatory, type II, beta	-1.29848	0.0147951
	NRAS	neuroblastoma RAS viral (v-ras) oncogene homolog	-1.69365	0.00592573
	GAB1	GRB2-associated binding protein 1	-1.31133	0.0236449
	PIK3C3	phosphatidylinositol 3-kinase, catalytic subunit type 3	-1.28379	0.0143152
	HAND1	heart and neural crest derivatives expressed 1	1.50712	0.03319
	FRS2	fibroblast growth factor receptor substrate 2	-1.51047	0.0159563
	GNG12	guanine nucleotide binding protein (G protein), gamma 12	-1.47095	0.033551
	HIF1α Signaling
	Gene Symbol	Gene Description	Fold change	p-value
	NRAS	neuroblastoma RAS viral (v-ras) oncogene homolog	-1.69365	0.00592573
	GAB1	GRB2-associated binding protein 1	-1.31133	0.0236449
	PIK3C3	phosphatidylinositol 3-kinase, catalytic subunit type 3	-1.28379	0.0143152
	FRS2	fibroblast growth factor receptor substrate 2	-1.51047	0.0159563
	Nitric Oxide Signaling in the Cardiovascular System
	Gene Symbol	Gene Description	Fold change	p-value
	PRKAR2B	protein kinase, cAMP-dependent, regulatory, type II, beta	-1.29848	0.0147951
	GAB1	GRB2-associated binding protein 1	-1.31133	0.0236449
	PIK3C3	phosphatidylinositol 3-kinase, catalytic subunit type 3	-1.28379	0.0143152
	FRS2	fibroblast growth factor receptor substrate 2	-1.51047	0.0159563
	Factors Promoting Cardiogenesis in Vertebrates
	Gene Symbol	Gene Description	Fold change	p-value
	NPPB	natriuretic peptide B	-15.5251	0.00833702
	BMPR1A	bone morphogenetic protein receptor, type IA	-1.37179	0.0158236
	SMAD4	SMAD family member 4	-1.41296	0.0214271
	Apelin Cardiac Fibroblast Signaling Pathway
	Gene Symbol	Gene Description	FC	p-value
	APLNR	apelin receptor	2.15764	0.022876
	Endothelin-1 Signaling
	Gene Symbol	Gene Description	Fold change	p-value
	ADCY9	adenylate cyclase 9	1.28521	0.0463026
	NRAS	neuroblastoma RAS viral (v-ras) oncogene homolog	-1.69365	0.00592573
	GAB1	GRB2-associated binding protein 1	-1.31133	0.0236449
	PIK3C3	phosphatidylinositol 3-kinase, catalytic subunit type 3	-1.28379	0.0143152
	FRS2	fibroblast growth factor receptor substrate 2	-1.51047	0.0159563
	PLA2G12A	phospholipase A2, group XIIA	-1.27912	0.00580191
	Adrenomedullin signaling pathway
	Gene Symbol	Gene Description	Fold change	p-value
	ADCY9	adenylate cyclase 9	1.28521	0.0463026
	NRAS	neuroblastoma RAS viral (v-ras) oncogene homolog	-1.69365	0.00592573
	PRKAR2B	protein kinase, cAMP-dependent, regulatory, type II, beta	-1.29848	0.0147951
	GAB1	GRB2-associated binding protein 1	-1.31133	0.0236449
	PIK3C3	phosphatidylinositol 3-kinase, catalytic subunit type 3	-1.28379	0.0143152
	FRS2	fibroblast growth factor receptor substrate 2	-1.51047	0.0159563
	Thrombin Signaling
	Gene Symbol	Gene Description	Fold change	p-value
	ADCY9	adenylate cyclase 9	1.28521	0.0463026
	NRAS	neuroblastoma RAS viral (v-ras) oncogene homolog	-1.69365	0.00592573
	GAB1	GRB2-associated binding protein 1	-1.31133	0.0236449
	PIK3C3	phosphatidylinositol 3-kinase, catalytic subunit type 3	-1.28379	0.0143152
	FRS2	fibroblast growth factor receptor substrate 2	-1.51047	0.0159563
	GNG12	guanine nucleotide binding protein (G protein), gamma 12	-1.47095	0.033551
	eNOS Signaling
	Gene Symbol	Gene Description	Fold change	p-value
	ADCY9	adenylate cyclase 9	1.28521	0.0463026
	PRKAR2B	protein kinase, cAMP-dependent, regulatory, type II, beta	-1.29848	0.0147951
	GAB1	GRB2-associated binding protein 1	-1.31133	0.0236449
	PIK3C3	phosphatidylinositol 3-kinase, catalytic subunit type 3	-1.28379	0.0143152
	FRS2	fibroblast growth factor receptor substrate 2	-1.51047	0.0159563
	Hypoxia Signaling in the Cardiovascular System
	Gene Symbol	Gene Description	Fold change	p-value
	UBE2J1	ubiquitin-conjugating enzyme E2, J1	-1.27096	0.0190714
	UBE2D1	ubiquitin-conjugating enzyme E2D 1	-2.17205	0.00668043
	Inhibition of Angiogenesis by TSP1
	Gene Symbol	Gene Description	Fold change	p-value
	CD36	CD36 molecule (thrombospondin receptor)	-1.3985	0.0282349
	Atherosclerosis Signaling
	Gene Symbol	Gene Description	Fold change	p-value
	APOA1	apolipoprotein A-I	-1.34687	0.0353101
	CD36	CD36 molecule (thrombospondin receptor)	-1.3985	0.0282349
	PLA2G12A	phospholipase A2, group XIIA	-1.27912	0.00580191
