# Supplementary material for: Ubiquitin Pathway Is Associated with Worsening Left Ventricle Function after Mitral Valve Repair: A Global Gene Expression Study
Source: Int J Mol Sci. 2020 Jul 18;21(14):5073. doi: 10.3390/ijms21145073 (PMC7404186; doi:10.3390/ijms21145073)
Supplement: Supplementary file 1 [file ijms-21-05073-s001.zip › Supplemental Table 4.xlsx]

## Sheet: intracell
Supplemental Table 4. List of genes differentially expressed between worsening-LVF and preserved-LVF related to canonical intercellular and intracellular signaling pathways.
Fold change: positive: higher in preserved-LVF; negative: higher in worsening-LVF
	Protein Ubiquitination Pathway
	Gene Symbol	Gene Description	Fold change	p-value
	USP15	ubiquitin specific peptidase 15	-1.66776	0.0175839
	PSMD7	proteasome (prosome, macropain) 26S subunit, non-ATPase, 7	-2.01065	0.0399474
	DNAJB4	DnaJ (Hsp40) homolog, subfamily B, member 4	-1.31529	0.0180647
	CUL1	cullin 1	-1.36713	0.0388819
	PSMD6	proteasome (prosome, macropain) 26S subunit, non-ATPase, 6	-1.32463	0.0455997
	DNAJC1	DnaJ (Hsp40) homolog, subfamily C, member 1	-1.25181	0.0177135
	DNAJC15	DnaJ (Hsp40) homolog, subfamily C, member 15	-1.68277	0.0291643
	DNAJA1	DnaJ (Hsp40) homolog, subfamily A, member 1	-1.39485	0.0292097
	PSMB6	proteasome (prosome, macropain) subunit, beta type, 6	1.60802	0.0158003
	UBE2D1	ubiquitin-conjugating enzyme E2D 1	-2.17205	0.00668043
	USP8	ubiquitin specific peptidase 8	-1.25354	0.0313788
	PSMD10	proteasome (prosome, macropain) 26S subunit, non-ATPase, 10	-1.40014	0.0120534
	UBE2J1	ubiquitin-conjugating enzyme E2, J1	-1.27096	0.0190714
	DNAJC8	DnaJ (Hsp40) homolog, subfamily C, member 8	-1.90882	0.00462342
	PSMD2	proteasome (prosome, macropain) 26S subunit, non-ATPase, 2	1.48188	0.00881207
	PSMD12	proteasome (prosome, macropain) 26S subunit, non-ATPase, 12	-1.38425	0.0101049
	PSMA4	proteasome (prosome, macropain) subunit, alpha type, 4	-1.30257	0.0484554
	HSPA13	heat shock protein 70kDa family, member 13	-1.30341	0.0357915
	USP46	ubiquitin specific peptidase 46	-1.44154	0.0151005
	HSPA4L	heat shock 70kDa protein 4-like	-1.38069	0.0109121
	Regulation of eIF4 and p70S6K Signaling
	Gene Symbol	Gene Description	Fold change	p-value
	NRAS	neuroblastoma RAS viral (v-ras) oncogene homolog	-1.69365	0.00592573
	PPP2CA	protein phosphatase 2, catalytic subunit, alpha isozyme	-1.36533	0.0339292
	RPS18	ribosomal protein S18	-1.32133	0.0364878
	PAIP2	poly(A) binding protein interacting protein 2	-1.3629	0.00319266
	EIF2A	eukaryotic translation initiation factor 2A, 65kDa	-1.3103	0.00439289
	PPP2R5A	protein phosphatase 2, regulatory subunit B', alpha	-1.30356	0.0155481
	EIF2S2	eukaryotic translation initiation factor 2, subunit 2 beta, 38kDa	-1.33042	0.0335465
	GAB1	GRB2-associated binding protein 1	-1.31133	0.0236449
	PIK3C3	phosphatidylinositol 3-kinase, catalytic subunit type 3	-1.28379	0.0143152
	PAIP1	poly(A) binding protein interacting protein 1	-1.5013	0.0225098
	PPP2R5C	protein phosphatase 2, regulatory subunit B', gamma	-1.47495	0.00429157
	FRS2	fibroblast growth factor receptor substrate 2	-1.51047	0.0159563
	EIF1AX	eukaryotic translation initiation factor 1A, X-linked	-1.96597	0.00665265
	PI3K/AKT Signaling
	Gene Symbol	Gene Description	Fold change	p-value
	RHEB	Ras homolog enriched in brain	-1.35058	0.0101156
	NRAS	neuroblastoma RAS viral (v-ras) oncogene homolog	-1.69365	0.00592573
	GAB1	GRB2-associated binding protein 1	-1.31133	0.0236449
	YWHAE	tyrosine 3-monooxygenase/tryptophan 5-monooxygenase activation protein, epsilon polypeptide	-1.66677	0.0211122
	YWHAB	tyrosine 3-monooxygenase/tryptophan 5-monooxygenase activation protein, beta polypeptide	-1.37061	0.0273687
	PPP2CA	protein phosphatase 2, catalytic subunit, alpha isozyme	-1.36533	0.0339292
	INPPL1	inositol polyphosphate phosphatase-like 1	1.2929	0.0076217
	PPP2R5C	protein phosphatase 2, regulatory subunit B', gamma	-1.47495	0.00429157
	PPP2R5A	protein phosphatase 2, regulatory subunit B', alpha	-1.30356	0.0155481
	PAK Signaling
	Gene Symbol	Gene Description	Fold change	p-value
	ARHGAP10	Rho GTPase activating protein 10	-1.28337	0.0302769
	NRAS	neuroblastoma RAS viral (v-ras) oncogene homolog	-1.69365	0.00592573
	GAB1	GRB2-associated binding protein 1	-1.31133	0.0236449
	CFL2	cofilin 2 (muscle)	-1.47725	0.019237
	PAK1IP1	PAK1 interacting protein 1	-1.51507	0.00296051
	PIK3C3	phosphatidylinositol 3-kinase, catalytic subunit type 3	-1.28379	0.0143152
	WASL	Wiskott-Aldrich syndrome-like	-1.37669	0.0353559
	FRS2	fibroblast growth factor receptor substrate 2	-1.51047	0.0159563
	Apelin Muscle Signaling Pathway
	Gene Symbol	Gene Description	Fold change	p-value
	TFAM	transcription factor A, mitochondrial	-1.25082	0.0183892
	APLNR	apelin receptor	2.15764	0.022876
	PPARGC1A	peroxisome proliferator-activated receptor gamma, coactivator 1 alpha	-1.7539	0.0480488
	JAK/Stat Signaling
	Gene Symbol	Gene Description	Fold change	p-value
	NRAS	neuroblastoma RAS viral (v-ras) oncogene homolog	-1.69365	0.00592573
	PIAS2	protein inhibitor of activated STAT, 2	-1.26253	0.0115471
	GAB1	GRB2-associated binding protein 1	-1.31133	0.0236449
	PIK3C3	phosphatidylinositol 3-kinase, catalytic subunit type 3	-1.28379	0.0143152
	SOCS5	suppressor of cytokine signaling 5	-1.37445	0.00786337
	FRS2	fibroblast growth factor receptor substrate 2	-1.51047	0.0159563
	Glucocorticoid Receptor Signaling
	Gene Symbol	Gene Description	Fold change	p-value
	CCNH	cyclin H	-1.33308	0.00360166
	NRAS	neuroblastoma RAS viral (v-ras) oncogene homolog	-1.69365	0.00592573
	POLR2K	polymerase (RNA) II (DNA directed) polypeptide K, 7.0kDa	-2.02817	0.00211018
	TAF7	TAF7 RNA polymerase II, TATA box binding protein (TBP)-associated factor, 55kDa	-1.6701	0.00110171
	MNAT1	menage a trois homolog 1, cyclin H assembly factor (Xenopus laevis)	-1.49194	0.00295313
	TAF9B	TAF9B RNA polymerase II, TATA box binding protein (TBP)-associated factor, 31kDa	-1.70724	0.0162289
	GTF2B	general transcription factor IIB	-1.29539	0.026148
	POLR2A	polymerase (RNA) II (DNA directed) polypeptide A, 220kDa	1.39396	0.0149738
	GAB1	GRB2-associated binding protein 1	-1.31133	0.0236449
	PIK3C3	phosphatidylinositol 3-kinase, catalytic subunit type 3	-1.28379	0.0143152
	GTF2H1	general transcription factor IIH, polypeptide 1, 62kDa	-1.3281	0.03357
	SMAD4	SMAD family member 4	-1.41296	0.0214271
	TAF2	TAF2 RNA polymerase II, TATA box binding protein (TBP)-associated factor, 150kDa	-1.31456	0.0439516
	FRS2	fibroblast growth factor receptor substrate 2	-1.51047	0.0159563
	GTF2H3	general transcription factor IIH, polypeptide 3, 34kDa	-1.27729	0.0353048
	ERK/MAPK Signaling
	Gene Symbol	Gene Description	Fold change	p-value
	NRAS	neuroblastoma RAS viral (v-ras) oncogene homolog	-1.69365	0.00592573
	PRKAR2B	protein kinase, cAMP-dependent, regulatory, type II, beta	-1.29848	0.0147951
	GAB1	GRB2-associated binding protein 1	-1.31133	0.0236449
	YWHAB	tyrosine 3-monooxygenase/tryptophan 5-monooxygenase activation protein, beta polypeptide	-1.37061	0.0273687
	PPP2CA	protein phosphatase 2, catalytic subunit, alpha isozyme	-1.36533	0.0339292
	PIK3C3	phosphatidylinositol 3-kinase, catalytic subunit type 3	-1.28379	0.0143152
	PPP2R5C	protein phosphatase 2, regulatory subunit B', gamma	-1.47495	0.00429157
	FRS2	fibroblast growth factor receptor substrate 2	-1.51047	0.0159563
	PPP2R5A	protein phosphatase 2, regulatory subunit B', alpha	-1.30356	0.0155481
	PLA2G12A	phospholipase A2, group XIIA	-1.27912	0.00580191
	Apelin Adipocyte Signaling Pathway
		Gene Description	Fold change	p-value
	ADCY9	adenylate cyclase 9	1.28521	0.0463026
	APLNR	apelin receptor	2.15764	0.022876
	PRKAR2B	protein kinase, cAMP-dependent, regulatory, type II, beta	-1.29848	0.0147951
	CAT	catalase	-1.74918	0.0284324
	PPARGC1A	peroxisome proliferator-activated receptor gamma, coactivator 1 alpha	-1.7539	0.0480488
	Sirtuin Signaling Pathway
	Gene Symbol	Gene Description	Fold change	p-value
	PPID	peptidylprolyl isomerase D	-1.71798	0.0330942
	TIMM9	translocase of inner mitochondrial membrane 9 homolog (yeast)	-1.26489	0.000651536
	CPT1B	carnitine palmitoyltransferase 1B (muscle)	1.37098	0.0268202
	ATG3	autophagy related 3	-1.32136	0.00378621
	PGAM2	phosphoglycerate mutase 2 (muscle)	2.01132	0.00786034
	NDUFAF2	NADH dehydrogenase (ubiquinone) complex I, assembly factor 2	-1.69578	0.000943404
	ATG13	autophagy related 13	1.35663	0.0108339
	ATG4A	autophagy related 4A, cysteine peptidase	-1.50187	0.0045165
	IDH2	isocitrate dehydrogenase 2 (NADP+), mitochondrial	1.65319	0.0497838
	HIST1H4J	histone cluster 1, H4j	-1.64416	0.0407801
	PDK1	pyruvate dehydrogenase kinase, isozyme 1	-1.41295	0.0415579
	PPARGC1A	peroxisome proliferator-activated receptor gamma, coactivator 1 alpha	-1.7539	0.0480488
	NDUFS4	NADH dehydrogenase (ubiquinone) Fe-S protein 4, 18kDa (NADH-coenzyme Q reductase)	-1.37498	0.036855
	ERK5 Signaling
	Gene Symbol	Gene Description	Fold change	p-value
	NRAS	neuroblastoma RAS viral (v-ras) oncogene homolog	-1.69365	0.00592573
	GAB1	GRB2-associated binding protein 1	-1.31133	0.0236449
	YWHAE	tyrosine 3-monooxygenase/tryptophan 5-monooxygenase activation protein, epsilon polypeptide	-1.66677	0.0211122
	YWHAB	tyrosine 3-monooxygenase/tryptophan 5-monooxygenase activation protein, beta polypeptide	-1.37061	0.0273687
	Rac Signaling
	Gene Symbol	Gene Description	Fold change	p-value
	NRAS	neuroblastoma RAS viral (v-ras) oncogene homolog	-1.69365	0.00592573
	ACTR3	ARP3 actin-related protein 3 homolog (yeast)	-1.58142	0.00934062
	GAB1	GRB2-associated binding protein 1	-1.31133	0.0236449
	CFL2	cofilin 2 (muscle)	-1.47725	0.019237
	PIK3C3	phosphatidylinositol 3-kinase, catalytic subunit type 3	-1.28379	0.0143152
	FRS2	fibroblast growth factor receptor substrate 2	-1.51047	0.0159563
	Integrin Signaling
	Gene Symbol	Gene Description	Fold change	p-value
	ARHGAP5	Rho GTPase activating protein 5	-1.37089	0.0416201
	NRAS	neuroblastoma RAS viral (v-ras) oncogene homolog	-1.69365	0.00592573
	ACTR3	ARP3 actin-related protein 3 homolog (yeast)	-1.58142	0.00934062
	GAB1	GRB2-associated binding protein 1	-1.31133	0.0236449
	PIK3C3	phosphatidylinositol 3-kinase, catalytic subunit type 3	-1.28379	0.0143152
	WASL	Wiskott-Aldrich syndrome-like	-1.37669	0.0353559
	ITGA8	integrin, alpha 8	1.5948	0.00409255
	CAPN7	calpain 7	-1.28989	0.0399103
	FRS2	fibroblast growth factor receptor substrate 2	-1.51047	0.0159563
	α-Adrenergic Signaling
	Gene Symbol	Gene Description	Fold change	p-value
	ADCY9	adenylate cyclase 9	1.28521	0.0463026
	PYGM	phosphorylase, glycogen, muscle	2.24933	0.0143045
	NRAS	neuroblastoma RAS viral (v-ras) oncogene homolog	-1.69365	0.00592573
	PRKAR2B	protein kinase, cAMP-dependent, regulatory, type II, beta	-1.29848	0.0147951
	GNG12	guanine nucleotide binding protein (G protein), gamma 12	-1.47095	0.033551
	EIF2 Signaling
	Gene Symbol	Gene Description	Fold change	p-value
	NRAS	neuroblastoma RAS viral (v-ras) oncogene homolog	-1.69365	0.00592573
	GAB1	GRB2-associated binding protein 1	-1.31133	0.0236449
	PIK3C3	phosphatidylinositol 3-kinase, catalytic subunit type 3	-1.28379	0.0143152
	RPS18	ribosomal protein S18	-1.32133	0.0364878
	PAIP1	poly(A) binding protein interacting protein 1	-1.5013	0.0225098
	FRS2	fibroblast growth factor receptor substrate 2	-1.51047	0.0159563
	EIF1AX	eukaryotic translation initiation factor 1A, X-linked	-1.96597	0.00665265
	EIF2S2	eukaryotic translation initiation factor 2, subunit 2 beta, 38kDa	-1.33042	0.0335465
	EIF2A	eukaryotic translation initiation factor 2A, 65kDa	-1.3103	0.00439289
	AMPK Signaling
	Gene Symbol	Gene Description	Fold change	p-value
	PRKAR2B	protein kinase, cAMP-dependent, regulatory, type II, beta	-1.29848	0.0147951
	GAB1	GRB2-associated binding protein 1	-1.31133	0.0236449
	PPP2CA	protein phosphatase 2, catalytic subunit, alpha isozyme	-1.36533	0.0339292
	CPT1B	carnitine palmitoyltransferase 1B (muscle)	1.37098	0.0268202
	PIK3C3	phosphatidylinositol 3-kinase, catalytic subunit type 3	-1.28379	0.0143152
	PPP2R5C	protein phosphatase 2, regulatory subunit B', gamma	-1.47495	0.00429157
	FRS2	fibroblast growth factor receptor substrate 2	-1.51047	0.0159563
	PPP2R5A	protein phosphatase 2, regulatory subunit B', alpha	-1.30356	0.0155481
	PPARGC1A	peroxisome proliferator-activated receptor gamma, coactivator 1 alpha	-1.7539	0.0480488
	Unfolded protein response
	Gene Symbol	Gene Description	Fold change	p-value
	UBXN4	UBX domain protein 4	-1.34722	0.00885071
	CD82	CD82 molecule	1.27375	0.011782
	EIF2A	eukaryotic translation initiation factor 2A, 65kDa	-1.3103	0.00439289
	Iron homeostasis signaling pathway
	Gene Symbol	Gene Description	Fold change	p-value
	BMPR1A	bone morphogenetic protein receptor, type IA	-1.37179	0.0158236
	ATP6V1C1	ATPase, H+ transporting, lysosomal 42kDa, V1 subunit C1	-1.83965	0.0362954
	CUL1	cullin 1	-1.36713	0.0388819
	SMAD4	SMAD family member 4	-1.41296	0.0214271
	TFRC	transferrin receptor (p90, CD71)	-1.97495	0.0139248
	CIAO2A	#N/A	#N/A	#N/A
	Docosahexaenoic Acid (DHA) Signaling
	Gene Symbol	Gene Description	Fold change	p-value
	GAB1	GRB2-associated binding protein 1	-1.31133	0.0236449
	PIK3C3	phosphatidylinositol 3-kinase, catalytic subunit type 3	-1.28379	0.0143152
	FRS2	fibroblast growth factor receptor substrate 2	-1.51047	0.0159563
	Insulin Receptor Signaling
	Gene Symbol	Gene Description	Fold change	p-value
	NRAS	neuroblastoma RAS viral (v-ras) oncogene homolog	-1.69365	0.00592573
	PRKAR2B	protein kinase, cAMP-dependent, regulatory, type II, beta	-1.29848	0.0147951
	GAB1	GRB2-associated binding protein 1	-1.31133	0.0236449
	PIK3C3	phosphatidylinositol 3-kinase, catalytic subunit type 3	-1.28379	0.0143152
	INPPL1	inositol polyphosphate phosphatase-like 1	1.2929	0.0076217
	FRS2	fibroblast growth factor receptor substrate 2	-1.51047	0.0159563
	Actin Nucleation by ARP-WASP Complex
	Gene Symbol	Gene Description	Fold change	p-value
	ACTR3	ARP3 actin-related protein 3 homolog (yeast)	-1.58142	0.00934062
	NRAS	neuroblastoma RAS viral (v-ras) oncogene homolog	-1.69365	0.00592573
	WASL	Wiskott-Aldrich syndrome-like	-1.37669	0.0353559
	Gαi Signaling
	Gene Symbol	Gene Description	Fold change	p-value
	ADCY9	adenylate cyclase 9	1.28521	0.0463026
	NRAS	neuroblastoma RAS viral (v-ras) oncogene homolog	-1.69365	0.00592573
	APLNR	apelin receptor	2.15764	0.022876
	PRKAR2B	protein kinase, cAMP-dependent, regulatory, type II, beta	-1.29848	0.0147951
	GNG12	guanine nucleotide binding protein (G protein), gamma 12	-1.47095	0.033551
	Protein Kinase A Signaling
	Gene Symbol	Gene Description	Fold change	p-value
	MYH10	myosin, heavy chain 10, non-muscle	1.4669	0.0460659
	YWHAE	tyrosine 3-monooxygenase/tryptophan 5-monooxygenase activation protein, epsilon polypeptide	-1.66677	0.0211122
	YWHAB	tyrosine 3-monooxygenase/tryptophan 5-monooxygenase activation protein, beta polypeptide	-1.37061	0.0273687
	ACP1	acid phosphatase 1, soluble	-1.25719	0.0202531
	ADCY9	adenylate cyclase 9	1.28521	0.0463026
	PYGM	phosphorylase, glycogen, muscle	2.24933	0.0143045
	PRKAR2B	protein kinase, cAMP-dependent, regulatory, type II, beta	-1.29848	0.0147951
	FLNA	filamin A, alpha	1.71476	0.0214836
	DUSP11	dual specificity phosphatase 11 (RNA/RNP complex 1-interacting)	-1.31841	0.00352792
	SMAD4	SMAD family member 4	-1.41296	0.0214271
	GNG12	guanine nucleotide binding protein (G protein), gamma 12	-1.47095	0.033551
	CDC27	cell division cycle 27	-1.69536	0.0264724
	KDELR2	KDEL (Lys-Asp-Glu-Leu) endoplasmic reticulum protein retention receptor 2	-1.29927	0.0398245
	GPCR-Mediated Nutrient Sensing in Enteroendocrine Cells
	Gene Symbol	Gene Description	Fold change	p-value
	ADCY9	adenylate cyclase 9	1.28521	0.0463026
	PRKAR2B	protein kinase, cAMP-dependent, regulatory, type II, beta	-1.29848	0.0147951
	CACNA2D1	calcium channel, voltage-dependent, alpha 2/delta subunit 1	-1.43792	0.0385517
	GNG12	guanine nucleotide binding protein (G protein), gamma 12	-1.47095	0.033551
	G Beta Gamma Signaling
	Gene Symbol	Gene Description	Fold change	p-value
	PRKAR2B	protein kinase, cAMP-dependent, regulatory, type II, beta	-1.29848	0.0147951
	NRAS	neuroblastoma RAS viral (v-ras) oncogene homolog	-1.69365	0.00592573
	CACNA2D1	calcium channel, voltage-dependent, alpha 2/delta subunit 1	-1.43792	0.0385517
	GNG12	guanine nucleotide binding protein (G protein), gamma 12	-1.47095	0.033551
	Sphingosine-1-phosphate Signaling
	Gene Symbol	Gene Description	Fold change	p-value
	ADCY9	adenylate cyclase 9	1.28521	0.0463026
	GAB1	GRB2-associated binding protein 1	-1.31133	0.0236449
	PIK3C3	phosphatidylinositol 3-kinase, catalytic subunit type 3	-1.28379	0.0143152
	FRS2	fibroblast growth factor receptor substrate 2	-1.51047	0.0159563
	Calcium Signaling
	Gene Symbol	Gene Description	Fold change	p-value
	MYH10	myosin, heavy chain 10, non-muscle	1.4669	0.0460659
	PRKAR2B	protein kinase, cAMP-dependent, regulatory, type II, beta	-1.29848	0.0147951
	MYH14	myosin, heavy chain 14, non-muscle	1.26743	0.0324581
	CACNA2D1	calcium channel, voltage-dependent, alpha 2/delta subunit 1	-1.43792	0.0385517
	MYH11	myosin, heavy chain 11, smooth muscle	2.70272	0.00851433
	HDAC5	histone deacetylase 5	1.31663	0.0130735
	Dopamine-DARPP32 Feedback in cAMP Signaling
	Gene Symbol	Gene Description	Fold change	p-value
	ADCY9	adenylate cyclase 9	1.28521	0.0463026
	PRKAR2B	protein kinase, cAMP-dependent, regulatory, type II, beta	-1.29848	0.0147951
	PPP2CA	protein phosphatase 2, catalytic subunit, alpha isozyme	-1.36533	0.0339292
	PPP2R5C	protein phosphatase 2, regulatory subunit B', gamma	-1.47495	0.00429157
	PPP2R5A	protein phosphatase 2, regulatory subunit B', alpha	-1.30356	0.0155481
	Signaling by Rho Family GTPases
	Gene Symbol	Gene Description	Fold change	p-value
	ACTR3	ARP3 actin-related protein 3 homolog (yeast)	-1.58142	0.00934062
	GAB1	GRB2-associated binding protein 1	-1.31133	0.0236449
	CFL2	cofilin 2 (muscle)	-1.47725	0.019237
	PIK3C3	phosphatidylinositol 3-kinase, catalytic subunit type 3	-1.28379	0.0143152
	WASL	Wiskott-Aldrich syndrome-like	-1.37669	0.0353559
	FRS2	fibroblast growth factor receptor substrate 2	-1.51047	0.0159563
	GNG12	guanine nucleotide binding protein (G protein), gamma 12	-1.47095	0.033551
	RhoGDI Signaling
	Gene Symbol	Gene Description	Fold change	p-value
	ARHGAP5	Rho GTPase activating protein 5	-1.37089	0.0416201
	ACTR3	ARP3 actin-related protein 3 homolog (yeast)	-1.58142	0.00934062
	CFL2	cofilin 2 (muscle)	-1.47725	0.019237
	WASL	Wiskott-Aldrich syndrome-like	-1.37669	0.0353559
	GNG12	guanine nucleotide binding protein (G protein), gamma 12	-1.47095	0.033551
	Gα12/13 Signaling
	Gene Symbol	Gene Description	Fold change	p-value
	NRAS	neuroblastoma RAS viral (v-ras) oncogene homolog	-1.69365	0.00592573
	GAB1	GRB2-associated binding protein 1	-1.31133	0.0236449
	PIK3C3	phosphatidylinositol 3-kinase, catalytic subunit type 3	-1.28379	0.0143152
	FRS2	fibroblast growth factor receptor substrate 2	-1.51047	0.0159563
	Gαs Signaling
	Gene Symbol	Gene Description	Fold change	p-value
	ADCY9	adenylate cyclase 9	1.28521	0.0463026
	PRKAR2B	protein kinase, cAMP-dependent, regulatory, type II, beta	-1.29848	0.0147951
	GNG12	guanine nucleotide binding protein (G protein), gamma 12	-1.47095	0.033551
	G Protein Signaling Mediated by Tubby
	Gene Symbol	Gene Description	Fold change	p-value
	GNG12	guanine nucleotide binding protein (G protein), gamma 12	-1.47095	0.033551
	Role of NFAT in Regulation of the Immune Response
	Gene Symbol	Gene Description	Fold change	p-value
	NRAS	neuroblastoma RAS viral (v-ras) oncogene homolog	-1.69365	0.00592573
	GAB1	GRB2-associated binding protein 1	-1.31133	0.0236449
	PIK3C3	phosphatidylinositol 3-kinase, catalytic subunit type 3	-1.28379	0.0143152
	FRS2	fibroblast growth factor receptor substrate 2	-1.51047	0.0159563
	GNG12	guanine nucleotide binding protein (G protein), gamma 12	-1.47095	0.033551
	RhoA Signaling
	Gene Symbol	Gene Description	Fold change	p-value
	ARHGAP5	Rho GTPase activating protein 5	-1.37089	0.0416201
	ACTR3	ARP3 actin-related protein 3 homolog (yeast)	-1.58142	0.00934062
	CFL2	cofilin 2 (muscle)	-1.47725	0.019237
	Phospholipase C Signaling
	Gene Symbol	Gene Description	Fold change	p-value
	ADCY9	adenylate cyclase 9	1.28521	0.0463026
	NRAS	neuroblastoma RAS viral (v-ras) oncogene homolog	-1.69365	0.00592573
	GNG12	guanine nucleotide binding protein (G protein), gamma 12	-1.47095	0.033551
	HDAC5	histone deacetylase 5	1.31663	0.0130735
	PLA2G12A	phospholipase A2, group XIIA	-1.27912	0.00580191
	Gαq Signaling
	Gene Symbol	Gene Description	Fold change	p-value
	GAB1	GRB2-associated binding protein 1	-1.31133	0.0236449
	PIK3C3	phosphatidylinositol 3-kinase, catalytic subunit type 3	-1.28379	0.0143152
	FRS2	fibroblast growth factor receptor substrate 2	-1.51047	0.0159563
	GNG12	guanine nucleotide binding protein (G protein), gamma 12	-1.47095	0.033551
	Tec Kinase Signaling
	Gene Symbol	Gene Description	Fold change	p-value
	GAB1	GRB2-associated binding protein 1	-1.31133	0.0236449
	PIK3C3	phosphatidylinositol 3-kinase, catalytic subunit type 3	-1.28379	0.0143152
	FRS2	fibroblast growth factor receptor substrate 2	-1.51047	0.0159563
	GNG12	guanine nucleotide binding protein (G protein), gamma 12	-1.47095	0.033551
	cAMP-mediated signaling
	Gene Symbol	Gene Description	Fold change	p-value
	ADCY9	adenylate cyclase 9	1.28521	0.0463026
	APLNR	apelin receptor	2.15764	0.022876
	PRKAR2B	protein kinase, cAMP-dependent, regulatory, type II, beta	-1.29848	0.0147951
	PKIA	protein kinase (cAMP-dependent, catalytic) inhibitor alpha	-1.29449	0.0245548
	p38 MAPK Signaling
	Gene Symbol	Gene Description	Fold change	p-value
	PLA2G12A	phospholipase A2, group XIIA	-1.27912	0.00580191
	G-Protein Coupled Receptor Signaling
	Gene Symbol	Gene Description	Fold change	p-value
	ADCY9	adenylate cyclase 9	1.28521	0.0463026
	NRAS	neuroblastoma RAS viral (v-ras) oncogene homolog	-1.69365	0.00592573
	APLNR	apelin receptor	2.15764	0.022876
	PRKAR2B	protein kinase, cAMP-dependent, regulatory, type II, beta	-1.29848	0.0147951
	GAB1	GRB2-associated binding protein 1	-1.31133	0.0236449
	PIK3C3	phosphatidylinositol 3-kinase, catalytic subunit type 3	-1.28379	0.0143152
	FRS2	fibroblast growth factor receptor substrate 2	-1.51047	0.0159563
	GPCR-Mediated Integration of Enteroendocrine Signaling Exemplified by an L Cell
	Gene Symbol	Gene Description	Fold change	p-value
	ADCY9	adenylate cyclase 9	1.28521	0.0463026
	PRKAR2B	protein kinase, cAMP-dependent, regulatory, type II, beta	-1.29848	0.0147951
	Gustation Pathway
	Gene Symbol	Gene Description	Fold change	p-value
	ADCY9	adenylate cyclase 9	1.28521	0.0463026
	PRKAR2B	protein kinase, cAMP-dependent, regulatory, type II, beta	-1.29848	0.0147951
	CACNA2D1	calcium channel, voltage-dependent, alpha 2/delta subunit 1	-1.43792	0.0385517
	TAS2R14	taste receptor, type 2, member 14	-1.31554	0.042119
	Eicosanoid Signaling
	Gene Symbol	Gene Description	Fold change	p-value
	PLA2G12A	phospholipase A2, group XIIA	-1.27912	0.00580191
